# Supplementary material for: Provenance and family variations in early growth of Manchurian walnut (Juglans mandshurica Maxim.) and selection of superior families
Source: PLoS One. 2024 Mar 7;19(3):e0298918. doi: 10.1371/journal.pone.0298918 (PMC10919699; doi:10.1371/journal.pone.0298918)
Supplement: S1 Data — (XLSX) [file pone.0298918.s003.xlsx]

## Sheet: Sheet1
Provenance	Fanily	Block	number	Tree height	Ground diameter	Mean crown width	Stem straightness degree	Tapering	Branch angle	Branch number per node
Hulin	HL12	1	1	2.43	4.3	1.435	3	1.76955	35.5	2.5
Hulin	HL12	1	2	2.62	4.7	1.45	5	1.79389	35	3
Hulin	HL12	1	3	2.62	5.8	1.785	4	2.21374	49	1.5
Hulin	HL12	1	4	2.93	7.3	1.85	5	2.49147	69	2.66667
Hulin	HL12	1	5	2.29	5.2	1.59	4	2.27074	55	1.5
Hulin	HL12	1	6	2.61	7.2	2.245	4	2.75862	58	2
Hulin	HL12	1	7	2.38	6.5	1.685	3	2.73109	62.5	3.5
Hulin	HL12	1	8	2.56	5.1	1.145	4	1.99219	50.5	2.5
Hulin	HL14	1	1	3.1	7.8	2.535	3	2.51613	50.5	2.5
Hulin	HL14	1	2	2.8	6.5	2.19	3	2.32143	42.5	2
Hulin	HL14	1	3	3.2	7.3	2.87	5	2.28125	65	2
Hulin	HL14	1	4	3.1	7.8	2.495	3	2.51613	48.5	2.5
Hulin	HL14	1	5	2.7	6.7	2.135	5	2.48148	66.5	3
Hulin	HL14	1	6	2.45	5.3	1.745	1	2.16327	48.5	5
Hulin	HL14	1	7	2.62	5.8	1.65	5	2.21374	52.5	2.5
Hulin	HL14	1	8	2.75	5.5	1.405	4	2	53.5	2
Hulin	HL15	1	1	1.95	4.3	1.13	5	2.20513	37.5	2
Hulin	HL15	1	2	2.4	4.5	1.14	5	1.875	50	2
Hulin	HL15	1	3	1.8	4.1	1.12	5	2.27778	47.5	3
Hulin	HL15	1	4	2.27	5.4	1.36	5	2.37885	41.5	2
Hulin	HL15	1	5	2.47	6	1.545	5	2.42915	53	2
Hulin	HL15	1	6	2.21	5	1.785	5	2.26244	43.5	2.33333
Hulin	HL15	1	7	2.05	4.7	1.175	3	2.29268	39.5	2
Hulin	HL15	1	8	2.2	4.8	1.69	3	2.18182	23.5	1
Hulin	HL23	1	1	2.52	6	1.42	2	2.38095	55	2.5
Hulin	HL23	1	2	2.35	6.4	2.05	2	2.7234	35	1.66667
Hulin	HL23	1	3	3.15	7.2	2.67	3	2.28571	47.5	4.5
Hulin	HL23	1	4	3.1	6.7	1.875	2	2.16129	45	1
Hulin	HL23	1	5	2.45	6.6	2.265	2	2.69388	62.5	3.5
Hulin	HL23	1	6	3.5	8.1	3.06	5	2.31429	60	4.5
Hulin	HL23	1	7	2.9	6.3	2.045	5	2.17241	62.5	2
Hulin	HL23	1	8	2.78	6.2	1.92	3	2.23022	58	2
Hulin	HL24	1	1	3.18	8.3	3.475	4	2.61006	47.5	1.33333
Hulin	HL24	1	2	3.14	7.9	2.48	4	2.51592	51	1.5
Hulin	HL24	1	3	3.17	8.4	2.72	4	2.64984	51	1.5
Hulin	HL24	1	4	3.17	7	2.64	4	2.2082	60.5	1.33333
Hulin	HL24	1	5	3.14	7.1	2.905	3	2.26115	43	1.5
Hulin	HL24	1	6	3.16	7.3	2.45	3	2.31013	52	2
Hulin	HL24	1	7	2.3	7.2	1.91	3	3.13043	61	2
Hulin	HL24	1	8	3.05	7.1	2.165	5	2.32787	53	1
Hulin	HL26	1	1	2.24	5.3	1.42	3	2.36607	52.5	1.5
Hulin	HL26	1	2	2.17	5.1	1.26	3	2.35023	57.5	2
Hulin	HL26	1	3	2.03	4.9	1.11	2	2.41379	38	1
Hulin	HL26	1	4	1.78	4.3	1.035	5	2.41573	40	3
Hulin	HL26	1	5	2.1	5.2	1.205	4	2.47619	39	3
Hulin	HL26	1	6	1.88	4.5	1.09	2	2.39362	41	1.5
Hulin	HL26	1	7	1.72	4.4	1.05	5	2.55814	38.5	1
Hulin	HL26	1	8	1.95	4.7	1.17	3	2.41026	54	2
Hulin	HL4	1	1	2.78	7.1	2.11	5	2.55396	69.5	4
Hulin	HL4	1	2	2.79	6.9	1.685	4	2.47312	61	2
Hulin	HL4	1	3	2.98	4.5	2.66	3	1.51007	45.5	2
Hulin	HL4	1	4	2.15	5.6	1.13	4	2.60465	55	1.5
Hulin	HL4	1	5	2.46	4.5	1.195	5	1.82927	54.5	4
Hulin	HL4	1	6	2.67	7.8	2.375	4	2.92135	50.5	3.5
Hulin	HL4	1	7	3.05	7	2.795	5	2.29508	73	3.5
Hulin	HL4	1	8	2.45	4.9	1.175	4	2	56.5	2.5
Hulin	HL6	1	1	2.52	5.1	1.675	4	2.02381	56.5	1.33333
Hulin	HL6	1	2	2.78	5.4	1.955	5	1.94245	71.5	2.5
Hulin	HL6	1	3	2.94	6.4	2.055	5	2.17687	54	3
Hulin	HL6	1	4	2.52	5.8	1.35	5	2.30159	53	2
Hulin	HL6	1	5	2.48	5.6	1.37	3	2.25806	47.5	2
Hulin	HL6	1	6	2.65	6	1.56	3	2.26415	56	2
Hulin	HL6	1	7	2.59	5.7	1.425	2	2.20077	58.5	3
Hulin	HL6	1	8	2.48	5.2	1.56	3	2.09677	48.5	3
Hulin	HL12	2	1	1.7	4.1	1.07	4	2.41176	39.5	3.5
Hulin	HL12	2	2	1.63	3.8	0.975	3	2.33129	44	1
Hulin	HL12	2	3	1.77	4.3	1.14	3	2.42938	50.5	3
Hulin	HL12	2	4	1.62	3.5	0.975	5	2.16049	65.5	2.5
Hulin	HL12	2	5	1.72	3.9	1.065	5	2.26744	57.5	2
Hulin	HL12	2	6	1.62	3.7	0.8	4	2.28395	57.5	1.5
Hulin	HL12	2	7	1.67	3.9	0.88	5	2.33533	34	1
Hulin	HL12	2	8	1.78	4	1.195	3	2.24719	50	2
Hulin	HL14	2	1	2.43	6.6	1.92	4	2.71605	35.5	2
Hulin	HL14	2	2	2.35	6.1	1.645	5	2.59574	52	1.5
Hulin	HL14	2	3	2.62	5.7	1.886	5	2.17557	49	1
Hulin	HL14	2	4	2.39	5	1.455	5	2.09205	41.5	6
Hulin	HL14	2	5	1.99	5.5	1.015	4	2.76382	48	1
Hulin	HL14	2	6	2.14	5.8	1.13	4	2.71028	39	1
Hulin	HL14	2	7	2.72	6	2.37	4	2.20588	39	1.66667
Hulin	HL14	2	8	1.87	5.3	0.995	4	2.83422	40	1
Hulin	HL15	2	1	1.87	4.2	0.945	5	2.24599	42.5	2
Hulin	HL15	2	2	1.8	4	0.875	5	2.22222	48.5	3
Hulin	HL15	2	3	2.32	5.1	0.96	5	2.19828	67.5	1.33333
Hulin	HL15	2	4	1.9	4.4	0.885	3	2.31579	50	2
Hulin	HL15	2	5	2.03	4.7	0.855	3	2.31527	49	3
Hulin	HL15	2	6	2.24	5.1	1.085	3	2.27679	44.5	3
Hulin	HL15	2	7	1.82	4.2	1.01	5	2.30769	53	2.5
Hulin	HL15	2	8	1.95	4.3	1.115	3	2.20513	51	2
Hulin	HL23	2	1	1.62	3.7	1.285	5	2.28395	47	1
Hulin	HL23	2	2	1.83	4.7	1.11	3	2.56831	40	3
Hulin	HL23	2	3	1.75	4.2	1.43	4	2.4	60.5	1.33333
Hulin	HL23	2	4	1.67	3.9	1.16	3	2.33533	43.5	2
Hulin	HL23	2	5	1.52	3.7	1.37	4	2.43421	38	3
Hulin	HL23	2	6	1.85	4.9	1.54	5	2.64865	49	2.33333
Hulin	HL23	2	7	1.95	5.1	1.245	3	2.61538	58	2
Hulin	HL23	2	8	2.05	6.2	1.505	4	3.02439	36	1.33333
Hulin	HL24	2	1	2.1	5.8	1.505	4	2.7619	58	3
Hulin	HL24	2	2	1.62	4	0.855	3	2.46914	45.5	1
Hulin	HL24	2	3	1.7	4.5	1.17	3	2.64706	49	1.5
Hulin	HL24	2	4	1.62	4.3	1.165	5	2.65432	38.5	1
Hulin	HL24	2	5	1.8	4.7	1.175	3	2.61111	38.5	2
Hulin	HL24	2	6	1.67	4.4	0.92	5	2.63473	56	1.5
Hulin	HL24	2	7	1.98	5.2	1.23	3	2.62626	47	2
Hulin	HL24	2	8	2.26	6.3	1.6	3	2.78761	53.5	3
Hulin	HL26	2	1	2.54	6.1	2.29	4	2.40157	56	1.66667
Hulin	HL26	2	2	2.54	6	1.705	5	2.3622	56.5	1.33333
Hulin	HL26	2	3	3.25	7.2	2.7	4	2.21538	32.5	3.5
Hulin	HL26	2	4	2.38	6	1.92	4	2.52101	30	1.66667
Hulin	HL26	2	5	2.06	4.3	1.625	4	2.08738	42.5	1.5
Hulin	HL26	2	6	2.86	7.5	2.56	4	2.62238	42	2.33333
Hulin	HL26	2	7	2.51	6.1	1.61	4	2.43028	33	1.66667
Hulin	HL26	2	8	2.05	4.9	1.625	4	2.39024	45	2.5
Hulin	HL4	2	1	1.56	3.8	0.625	5	2.4359	37.5	2
Hulin	HL4	2	2	1.3	2.9	0.6	5	2.23077	50	2
Hulin	HL4	2	3	1.52	3.7	0.675	5	2.43421	38	1
Hulin	HL4	2	4	1.38	3.4	0.825	4	2.46377	43.5	1.5
Hulin	HL4	2	5	1.72	4.1	0.675	4	2.38372	38.5	7
Hulin	HL4	2	6	1.42	3.8	0.575	4	2.67606	22	1
Hulin	HL4	2	7	1.48	3.5	0.665	5	2.36486	25	1
Hulin	HL4	2	8	1.37	3.3	0.575	3	2.40876	42.5	3
Hulin	HL6	2	1	2.1	5.7	1.58	3	2.71429	46.5	2.33333
Hulin	HL6	2	2	2.13	5.3	1.4515	4	2.48826	59	2.66667
Hulin	HL6	2	3	2.34	6.2	1.865	2	2.64957	44.5	1.66667
Hulin	HL6	2	4	1.95	5.1	1.445	4	2.61538	37	1.5
Hulin	HL6	2	5	2.04	5.5	1.46	5	2.69608	56	3
Hulin	HL6	2	6	2.23	6	1.725	4	2.69058	42.5	3
Hulin	HL6	2	7	2.18	5.8	1.43	5	2.66055	57.5	2
Hulin	HL6	2	8	2.6	6.6	2.05	5	2.53846	50	2.66667
Hulin	HL12	3	1	2.05	4.5	1.04	5	2.19512	46.5	2.5
Hulin	HL12	3	2	2.08	4.7	1.08	5	2.25962	41.5	1.5
Hulin	HL12	3	3	2.03	4.6	1.145	3	2.26601	49.5	2
Hulin	HL12	3	4	2.24	5	1.4	3	2.23214	55	3
Hulin	HL12	3	5	2.12	4.9	1.26	5	2.31132	48	1
Hulin	HL12	3	6	2.13	5.2	1.265	5	2.44131	56	1.5
Hulin	HL12	3	7	2.55	5.8	1.69	5	2.27451	53.5	5
Hulin	HL12	3	8	2.75	6.8	1.82	5	2.47273	57.5	4
Hulin	HL14	3	1	1.76	4.3	0.945	5	2.44318	50	2
Hulin	HL14	3	2	2.2	4.9	0.955	5	2.22727	39.5	2
Hulin	HL14	3	3	2.36	6.6	1.915	3	2.79661	43.5	1.33333
Hulin	HL14	3	4	2.36	6.2	1.445	5	2.62712	51.5	3
Hulin	HL14	3	5	1.9	4.7	1.185	3	2.47368	61.5	1
Hulin	HL14	3	6	2.2	5.7	1.73	4	2.59091	50.5	2
Hulin	HL14	3	7	2.03	5	1.19	3	2.46305	50.5	2
Hulin	HL14	3	8	1.97	5.2	1.205	3	2.63959	40	2
Hulin	HL15	3	1	1.47	3.1	0.53	4	2.10884	67.5	1
Hulin	HL15	3	2	1.82	4.7	0.69	3	2.58242	58.5	2
Hulin	HL15	3	3	1.7	4.2	0.6	4	2.47059	50	1
Hulin	HL15	3	4	1.94	4.8	1.035	4	2.47423	34	1
Hulin	HL15	3	5	1.78	4.3	0.585	3	2.41573	46.5	1
Hulin	HL15	3	6	1.57	3.8	0.61	5	2.42038	46	1.5
Hulin	HL15	3	7	1.67	4	0.66	2	2.39521	45	1
Hulin	HL15	3	8	1.6	3.7	0.7	3	2.3125	51.5	2
Hulin	HL23	3	1	1.68	3.7	0.935	3	2.20238	45	1.66667
Hulin	HL23	3	2	1.53	3.2	0.715	4	2.0915	32.5	2
Hulin	HL23	3	3	1.33	3.6	0.91	2	2.70677	31	1.5
Hulin	HL23	3	4	1.5	4.6	0.96	2	3.06667	37.5	2
Hulin	HL23	3	5	1.78	4.2	1.075	3	2.35955	49	2
Hulin	HL23	3	6	1.83	4.3	1.11	4	2.34973	56	2.66667
Hulin	HL23	3	7	1.95	4.7	1.05	3	2.41026	40	2
Hulin	HL23	3	8	2.07	5.2	1.29	3	2.51208	47.5	1.33333
Hulin	HL24	3	1	1.54	3.7	0.95	2	2.4026	43	2
Hulin	HL24	3	2	1.67	3.8	1.15	2	2.27545	45	1
Hulin	HL24	3	3	1.52	3.1	1.06	2	2.03947	34.5	2
Hulin	HL24	3	4	1.7	3.8	1.29	3	2.23529	47	1.5
Hulin	HL24	3	5	1.78	4.3	1.34	3	2.41573	40.5	2
Hulin	HL24	3	6	1.48	3.5	0.985	3	2.36486	43	2
Hulin	HL24	3	7	1.63	3.7	1.115	3	2.26994	56	2.33333
Hulin	HL24	3	8	1.72	4.2	1.19	4	2.44186	54	2
Hulin	HL26	3	1	1.57	3.7	0.775	2	2.35669	52.5	2
Hulin	HL26	3	2	1.45	3.5	0.765	1	2.41379	38	1
Hulin	HL26	3	3	1.55	3.8	0.7	5	2.45161	56	2
Hulin	HL26	3	4	2.1	5.4	1.785	3	2.57143	52	2.5
Hulin	HL26	3	5	1.75	4.2	1.015	4	2.4	41	2
Hulin	HL26	3	6	1.51	3.5	0.82	1	2.31788	40.5	3
Hulin	HL26	3	7	1.82	4.7	0.955	3	2.58242	47.5	1.5
Hulin	HL26	3	8	1.73	4.4	0.865	4	2.54335	43.5	1
Hulin	HL4	3	1	2	4.5	2.34	3	2.25	41	4
Hulin	HL4	3	2	2.62	6.2	2.03	5	2.36641	49.5	2
Hulin	HL4	3	3	1.79	4	1.475	5	2.23464	57.5	2.66667
Hulin	HL4	3	4	2.13	4.7	1.805	3	2.20657	47.5	1.66667
Hulin	HL4	3	5	2.16	4.4	1.615	2	2.03704	48.5	3
Hulin	HL4	3	6	2.07	4.3	1.525	3	2.07729	47	2
Hulin	HL4	3	7	2.27	5	1.91	3	2.20264	54.5	1
Hulin	HL4	3	8	2.32	5.2	1.82	4	2.24138	45	2
Hulin	HL6	3	1	2.3	5.5	1.555	3	2.3913	50	1.33333
Hulin	HL6	3	2	1.97	4.8	1.165	2	2.43655	35.5	1
Hulin	HL6	3	3	2.17	5.3	1.5265	3	2.4424	45.5	1.33333
Hulin	HL6	3	4	2.2	5.2	1.585	2	2.36364	51	1.66667
Hulin	HL6	3	5	1.92	4.7	1.205	3	2.44792	52.5	1.66667
Hulin	HL6	3	6	2.13	5	1.485	3	2.34742	43.5	2.66667
Hulin	HL6	3	7	1.87	4.7	1.19	4	2.51337	55	1
Hulin	HL6	3	8	2.03	4.8	1.375	3	2.36453	58.5	1.33333
Hulin	HL12	4	1	1.4	4	0.665	5	2.85714	17.5	1
Hulin	HL12	4	2	1.62	4.7	0.61	3	2.90123	46	2
Hulin	HL12	4	3	2.15	5.4	1.265	5	2.51163	62.5	3
Hulin	HL12	4	4	1.57	3.4	0.58	5	2.16561	27.5	1
Hulin	HL12	4	5	1.48	3.8	0.675	3	2.56757	47.5	2
Hulin	HL12	4	6	1.49	3.7	0.555	4	2.48322	30	1
Hulin	HL12	4	7	1.61	4.3	0.685	3	2.67081	42.5	1.33333
Hulin	HL12	4	8	1.55	3.9	0.565	3	2.51613	48	2
Hulin	HL14	4	1	2.18	5.7	1.35	3	2.61468	48	2
Hulin	HL14	4	2	2.23	6	1.465	3	2.69058	39.5	1.66667
Hulin	HL14	4	3	2.07	5.4	1.295	4	2.6087	58	2.33333
Hulin	HL14	4	4	2.02	5.3	1.345	2	2.62376	38	2
Hulin	HL14	4	5	1.83	5.2	1.095	3	2.84153	56	2
Hulin	HL14	4	6	2.45	6.5	1.325	4	2.65306	40	3
Hulin	HL14	4	7	1.9	5.2	1.44	3	2.73684	43.5	2
Hulin	HL14	4	8	2.4	6.6	1.695	4	2.75	37.5	1.5
Hulin	HL15	4	1	2.17	4.9	1.135	3	2.25806	39	1
Hulin	HL15	4	2	1.82	4.4	1.09	3	2.41758	59.5	2
Hulin	HL15	4	3	1.67	3.8	0.97	4	2.27545	57.5	2
Hulin	HL15	4	4	1.78	4.2	1.105	3	2.35955	47.5	2
Hulin	HL15	4	5	1.83	4.3	1.04	2	2.34973	43	2.33333
Hulin	HL15	4	6	2.02	4.5	1.175	2	2.22772	47.5	1.33333
Hulin	HL15	4	7	2.05	4.7	1.175	4	2.29268	48.5	1.5
Hulin	HL15	4	8	1.58	3.8	0.795	3	2.40506	29.5	2
Hulin	HL23	4	1	2.04	5.1	1.335	3	2.5	48	1.66667
Hulin	HL23	4	2	1.67	3.9	1.135	3	2.33533	52.5	1.33333
Hulin	HL23	4	3	1.78	4.2	1.125	4	2.35955	50	2.66667
Hulin	HL23	4	4	1.87	4.7	1.21	2	2.51337	50	2.33333
Hulin	HL23	4	5	1.72	4	1.135	3	2.32558	38	2
Hulin	HL23	4	6	2.07	5	1.305	3	2.41546	50	3
Hulin	HL23	4	7	1.65	3.7	1.06	5	2.24242	40	2
Hulin	HL23	4	8	1.83	4.4	1.0915	2	2.40437	55	1.66667
Hulin	HL24	4	1	2.7	6.7	2.41	3	2.48148	47.5	2
Hulin	HL24	4	2	1.9	5.2	1.76	1	2.73684	31.5	2.5
Hulin	HL24	4	3	3.35	6.8	1.975	5	2.02985	41.5	1
Hulin	HL24	4	4	1.9	5.4	0.75	4	2.84211	42.5	2
Hulin	HL24	4	5	3.17	6.6	1.905	5	2.08202	39.5	2
Hulin	HL24	4	6	2.8	7.4	1.855	4	2.64286	41	3
Hulin	HL24	4	7	2.5	5.7	1.81	2	2.28	46	2.5
Hulin	HL24	4	8	2.1	4.5	1.56	5	2.14286	43	2
Hulin	HL26	4	1	2.91	6.6	1.71	5	2.26804	47.5	1.33333
Hulin	HL26	4	2	2.73	5.2	1.395	3	1.90476	40	2
Hulin	HL26	4	3	2.84	7	2.115	5	2.46479	47.5	2
Hulin	HL26	4	4	2.47	5.8	2.13	5	2.34818	32.5	2
Hulin	HL26	4	5	2.62	6.4	1.54	4	2.44275	47.5	1.66667
Hulin	HL26	4	6	2.6	4.7	1.575	3	1.80769	40	2
Hulin	HL26	4	7	2.73	6.2	2.085	5	2.27106	52.5	1.66667
Hulin	HL26	4	8	2.64	4.9	1.465	5	1.85606	47.5	1.5
Hulin	HL4	4	1	2.2	7.3	1.97	5	3.31818	57.5	3
Hulin	HL4	4	2	1.73	6.9	1.745	3	3.98844	34.5	1.66667
Hulin	HL4	4	3	1.8	5.6	1.26	5	3.11111	41	3
Hulin	HL4	4	4	2.3	7.5	3.07	4	3.26087	41	2.33333
Hulin	HL4	4	5	1.8	5	1.23	2	2.77778	33.5	1.5
Hulin	HL4	4	6	1.7	5.2	1.91	3	3.05882	39	1.66667
Hulin	HL4	4	7	2.25	5.1	0.99	5	2.26667	49	2
Hulin	HL4	4	8	1.6	5.1	0.725	5	3.1875	34.5	2.5
Hulin	HL6	4	1	2.05	5.2	1.275	4	2.53659	48	1.66667
Hulin	HL6	4	2	2.34	6	1.475	2	2.5641	53.5	2.33333
Hulin	HL6	4	3	2.17	5.3	1.095	3	2.4424	43	2
Hulin	HL6	4	4	2.55	6.6	1.335	5	2.58824	42	2.5
Hulin	HL6	4	5	2.26	5.7	2.475	2	2.52212	32	1.66667
Hulin	HL6	4	6	2.1	5.3	0.975	4	2.52381	44.5	2
Hulin	HL6	4	7	2.4	5.6	1.34	4	2.33333	50	3
Hulin	HL6	4	8	2.85	6.8	1.945	5	2.38596	46	4
Dongjingcheng	DJC10	1	1	1.92	5.3	1.59	4	2.76042	56	1
Dongjingcheng	DJC10	1	2	2.03	5.7	1.775	2	2.80788	58.5	3
Dongjingcheng	DJC10	1	3	2.35	6.2	2.055	2	2.6383	50.5	2
Dongjingcheng	DJC10	1	4	2.05	5.5	1.74	3	2.68293	66	3
Dongjingcheng	DJC10	1	5	1.95	5.3	1.5	2	2.71795	50	3.5
Dongjingcheng	DJC10	1	6	2.5	6.6	2.19	5	2.64	67.5	3.33333
Dongjingcheng	DJC10	1	7	1.89	5	1.465	3	2.6455	44.5	2.33333
Dongjingcheng	DJC10	1	8	2.37	6.1	2.125	4	2.57384	51	2
Dongjingcheng	DJC12	1	1	1.73	4.2	1.085	3	2.42775	48.5	2
Dongjingcheng	DJC12	1	2	1.68	4.4	1.06	3	2.61905	58.5	1.33333
Dongjingcheng	DJC12	1	3	2.24	6.2	1.705	5	2.76786	48.5	2.33333
Dongjingcheng	DJC12	1	4	2.3	5.9	1.225	5	2.56522	51	2
Dongjingcheng	DJC12	1	5	1.8	5	1.57	1	2.77778	42.5	2.5
Dongjingcheng	DJC12	1	6	1.78	4.7	1.175	3	2.64045	35	1
Dongjingcheng	DJC12	1	7	1.7	4.3	1.14	2	2.52941	45.5	2
Dongjingcheng	DJC12	1	8	1.82	4.3	1.21	3	2.36264	44	1.5
Dongjingcheng	DJC13	1	1	1.78	4.8	0.86	5	2.69663	62.5	2.5
Dongjingcheng	DJC13	1	2	1.67	3.6	0.81	5	2.15569	50	1
Dongjingcheng	DJC13	1	3	1.38	3.1	0.8	5	2.24638	50	1
Dongjingcheng	DJC13	1	4	1.38	3.1	0.815	5	2.24638	50	2.5
Dongjingcheng	DJC13	1	5	1.77	4.5	0.95	5	2.54237	64	2
Dongjingcheng	DJC13	1	6	1.97	4.6	1.395	3	2.33503	55	1.66667
Dongjingcheng	DJC13	1	7	1.45	3.3	1.19	3	2.27586	52.5	2
Dongjingcheng	DJC13	1	8	1.24	3	0.88	4	2.41935	47.5	2
Dongjingcheng	DJC15	1	1	2.59	6.3	1.525	4	2.43243	61	3.5
Dongjingcheng	DJC15	1	2	2.55	6.8	1.97	4	2.66667	60	2
Dongjingcheng	DJC15	1	3	2.87	7.7	2.095	4	2.68293	60	1.66667
Dongjingcheng	DJC15	1	4	3.06	7.7	2.23	3	2.51634	55.5	2.33333
Dongjingcheng	DJC15	1	5	2.32	5.7	1.37	5	2.4569	44	3.5
Dongjingcheng	DJC15	1	6	3.27	7.3	2.525	5	2.23242	46.5	2.66667
Dongjingcheng	DJC15	1	7	2.56	6.7	1.885	3	2.61719	55.5	2
Dongjingcheng	DJC15	1	8	2.72	6.3	2.07	5	2.31618	49	3
Dongjingcheng	DJC17	1	1	1.58	3.7	0.765	5	2.34177	49.5	3
Dongjingcheng	DJC17	1	2	1.7	4.4	0.87	4	2.58824	38.5	1.5
Dongjingcheng	DJC17	1	3	2.03	4.7	1.325	3	2.31527	50.5	2
Dongjingcheng	DJC17	1	4	2.02	4.8	1.355	5	2.37624	47.5	2
Dongjingcheng	DJC17	1	5	1.62	3.8	0.925	4	2.34568	45	1.5
Dongjingcheng	DJC17	1	6	1.73	4.2	1.075	3	2.42775	50	3
Dongjingcheng	DJC17	1	7	1.75	4.3	1.125	2	2.45714	39.5	3
Dongjingcheng	DJC17	1	8	1.6	3.9	0.9	3	2.4375	38.5	1.5
Dongjingcheng	DJC23	1	1	1.42	3.5	0.73	3	2.46479	40	1.33333
Dongjingcheng	DJC23	1	2	1.66	4	0.785	5	2.40964	40	1.5
Dongjingcheng	DJC23	1	3	1.4	3.5	0.725	5	2.5	56.5	3
Dongjingcheng	DJC23	1	4	1.5	3.5	0.695	5	2.33333	49	1
Dongjingcheng	DJC23	1	5	2.2	5.2	1.01	5	2.36364	57.5	2
Dongjingcheng	DJC23	1	6	2	5.1	0.98	5	2.55	62.5	2
Dongjingcheng	DJC23	1	7	1.53	3.7	0.78	5	2.4183	52.5	1.5
Dongjingcheng	DJC23	1	8	1.47	3.6	0.775	3	2.44898	49	2
Dongjingcheng	DJC3	1	1	2.12	5.1	1.275	3	2.40566	42.5	1.5
Dongjingcheng	DJC3	1	2	2.23	5	1.295	3	2.24215	54	2
Dongjingcheng	DJC3	1	3	1.89	4.7	1.085	2	2.48677	38.5	1
Dongjingcheng	DJC3	1	4	1.73	4.4	1.04	4	2.54335	41.5	2
Dongjingcheng	DJC3	1	5	2.08	5.1	1.235	3	2.45192	50	1
Dongjingcheng	DJC3	1	6	1.77	4.3	1.07	5	2.42938	50	1
Dongjingcheng	DJC3	1	7	1.83	4.5	1.205	5	2.45902	57.5	3
Dongjingcheng	DJC3	1	8	1.72	4.2	1.105	3	2.44186	40	3.5
Dongjingcheng	DJC4	1	1	1.85	4.2	1.17	5	2.27027	47.5	1.33333
Dongjingcheng	DJC4	1	2	2.1	6.6	1.825	2	3.14286	45	1.5
Dongjingcheng	DJC4	1	3	1.7	4	1.16	1	2.35294	37.5	1.5
Dongjingcheng	DJC4	1	4	1.75	4	1.015	5	2.28571	59.5	1
Dongjingcheng	DJC4	1	5	2.15	6.1	1.435	5	2.83721	62.5	3.5
Dongjingcheng	DJC4	1	6	1.75	4.5	1.02	2	2.57143	47.5	2.5
Dongjingcheng	DJC4	1	7	1.68	4	0.99	2	2.38095	47.5	1.33333
Dongjingcheng	DJC4	1	8	1.78	4.3	1.085	1	2.41573	40	2
Dongjingcheng	DJC5	1	1	1.81	4.5	1.11	3	2.48619	58	3
Dongjingcheng	DJC5	1	2	1.78	4.3	1.035	2	2.41573	50	4.5
Dongjingcheng	DJC5	1	3	1.98	5.1	1.395	3	2.57576	49.5	1.5
Dongjingcheng	DJC5	1	4	1.67	4.1	0.96	2	2.45509	59.5	2
Dongjingcheng	DJC5	1	5	2.05	5.2	1.39	4	2.53659	65	2
Dongjingcheng	DJC5	1	6	1.8	4.2	1.025	3	2.33333	54	3
Dongjingcheng	DJC5	1	7	1.88	4.9	1.1	3	2.60638	53.5	2
Dongjingcheng	DJC5	1	8	1.62	4.3	0.95	4	2.65432	49	2
Dongjingcheng	DJC8	1	1	1.17	3	0.325	5	2.5641	50	1
Dongjingcheng	DJC8	1	2	1.4	3.7	1.125	5	2.64286	50	1.66667
Dongjingcheng	DJC8	1	3	1.7	4.6	0.865	5	2.70588	65	2
Dongjingcheng	DJC8	1	4	1	2.9	0.225	5	2.9	47.5	1
Dongjingcheng	DJC8	1	5	1	2.5	0.3	5	2.5	41	2
Dongjingcheng	DJC8	1	6	1.2	3.2	0.2	5	2.66667	55	1
Dongjingcheng	DJC8	1	7	0.88	2.4	0.175	5	2.72727	37.5	2
Dongjingcheng	DJC8	1	8	0.94	2.9	0.2	5	3.08511	48.5	1
Dongjingcheng	DJC10	2	1	1.97	5	1.365	5	2.53807	49	1
Dongjingcheng	DJC10	2	2	1.7	4.6	1.15	4	2.70588	51	2
Dongjingcheng	DJC10	2	3	2.15	6.1	1.815	4	2.83721	56.5	1.33333
Dongjingcheng	DJC10	2	4	2.6	7.2	2.135	5	2.76923	49.5	2
Dongjingcheng	DJC10	2	5	2.68	7.7	2.06	5	2.87313	58.5	2.66667
Dongjingcheng	DJC10	2	6	2.8	6.6	2.09	4	2.35714	58	2.33333
Dongjingcheng	DJC10	2	7	2.35	6.8	2.355	2	2.89362	54.5	2
Dongjingcheng	DJC10	2	8	2.5	6.5	1.975	2	2.6	58	3.5
Dongjingcheng	DJC12	2	1	2.03	5.2	1.265	5	2.56158	56.5	2
Dongjingcheng	DJC12	2	2	2.48	6.8	1.39	5	2.74194	53	5
Dongjingcheng	DJC12	2	3	1.87	5	1.125	3	2.6738	49.5	2
Dongjingcheng	DJC12	2	4	1.77	4.7	1.045	5	2.65537	37.5	2
Dongjingcheng	DJC12	2	5	1.82	4.5	1.13	5	2.47253	50	1
Dongjingcheng	DJC12	2	6	1.73	4.2	1.04	3	2.42775	50.5	2
Dongjingcheng	DJC12	2	7	1.78	4.3	1.06	4	2.41573	43	1.5
Dongjingcheng	DJC12	2	8	2	4.9	1.325	3	2.45	55	3
Dongjingcheng	DJC13	2	1	2.65	7	2.12	3	2.64151	46.5	1.66667
Dongjingcheng	DJC13	2	2	2.8	7.6	2.335	4	2.71429	51.5	2
Dongjingcheng	DJC13	2	3	2.07	5.3	1.365	5	2.56039	42.5	1
Dongjingcheng	DJC13	2	4	2.56	5.7	1.425	3	2.22656	43	2
Dongjingcheng	DJC13	2	5	2.5	7	2.165	5	2.8	64	2
Dongjingcheng	DJC13	2	6	2.6	5.6	1.885	2	2.15385	59	2
Dongjingcheng	DJC13	2	7	2	5.2	1.18	3	2.6	56	1
Dongjingcheng	DJC13	2	8	2.7	5.6	2.195	4	2.07407	61	2.33333
Dongjingcheng	DJC15	2	1	2.48	5.5	1.545	3	2.21774	48.5	3
Dongjingcheng	DJC15	2	2	2.1	5.3	1.51	5	2.52381	48.5	2
Dongjingcheng	DJC15	2	3	3.4	8.1	2.775	5	2.38235	53.5	2.66667
Dongjingcheng	DJC15	2	4	3.55	8.6	2.45	5	2.42254	48.5	2.66667
Dongjingcheng	DJC15	2	5	2.85	7.2	2.05	4	2.52632	43.5	1.33333
Dongjingcheng	DJC15	2	6	2	5.7	1.63	5	2.85	50.5	1
Dongjingcheng	DJC15	2	7	2.78	6	1.5	3	2.15827	51.5	4
Dongjingcheng	DJC15	2	8	2.56	5.8	1.54	4	2.26562	48	1
Dongjingcheng	DJC17	2	1	2.13	5.2	1.26	2	2.44131	46.5	1.5
Dongjingcheng	DJC17	2	2	2.03	4.7	1.145	3	2.31527	60	2
Dongjingcheng	DJC17	2	3	1.82	4.3	1.015	3	2.36264	35	2.33333
Dongjingcheng	DJC17	2	4	2.2	5.3	1.31	2	2.40909	53.5	2.66667
Dongjingcheng	DJC17	2	5	2.02	4.8	1.125	4	2.37624	54	2
Dongjingcheng	DJC17	2	6	1.88	4.5	1.09	3	2.39362	55	3.5
Dongjingcheng	DJC17	2	7	2.17	5.1	1.16	5	2.35023	52.5	2.66667
Dongjingcheng	DJC17	2	8	1.98	4.9	1.175	4	2.47475	43	2.66667
Dongjingcheng	DJC23	2	1	2.07	4.7	1.435	3	2.27053	50.5	3
Dongjingcheng	DJC23	2	2	2.34	5.8	1.545	4	2.47863	35.5	2.33333
Dongjingcheng	DJC23	2	3	2.28	5	1.305	4	2.19298	46	3
Dongjingcheng	DJC23	2	4	1.8	4.4	1.09	5	2.44444	38.5	2.5
Dongjingcheng	DJC23	2	5	1.78	3.7	1.045	4	2.07865	42.5	2
Dongjingcheng	DJC23	2	6	1.92	4.2	1.12	5	2.1875	44.5	2.5
Dongjingcheng	DJC23	2	7	1.95	4.3	1.21	3	2.20513	60.5	3
Dongjingcheng	DJC23	2	8	1.83	3.9	1.035	3	2.13115	40	2
Dongjingcheng	DJC3	2	1	1.93	4.2	1.165	3	2.17617	52.5	1.5
Dongjingcheng	DJC3	2	2	1.78	3.7	0.995	3	2.07865	51.5	2
Dongjingcheng	DJC3	2	3	2.12	4.7	1.295	4	2.21698	49.5	2.33333
Dongjingcheng	DJC3	2	4	2.03	4.3	1.25	3	2.11823	45	2.66667
Dongjingcheng	DJC3	2	5	1.87	3.8	1.005	5	2.03209	40	2
Dongjingcheng	DJC3	2	6	1.8	3.5	0.975	4	1.94444	32.5	1
Dongjingcheng	DJC3	2	7	2.54	5.2	1.51	5	2.04724	35	3.5
Dongjingcheng	DJC3	2	8	1.89	4.4	1.075	5	2.32804	35	1
Dongjingcheng	DJC4	2	1	2.27	5.3	1.509	3	2.3348	64	2
Dongjingcheng	DJC4	2	2	1.67	4	1.06	3	2.39521	39.5	2
Dongjingcheng	DJC4	2	3	1.52	3.6	1.15	1	2.36842	49.5	1
Dongjingcheng	DJC4	2	4	1.59	3.5	0.8	5	2.20126	58	1
Dongjingcheng	DJC4	2	5	1.74	4.5	1.225	2	2.58621	51.5	3
Dongjingcheng	DJC4	2	6	2.4	5.7	1.225	2	2.375	51.5	3
Dongjingcheng	DJC4	2	7	1.62	3.7	0.755	5	2.28395	49.5	2
Dongjingcheng	DJC4	2	8	1.732	4.3	1.03	1	2.48268	42	2
Dongjingcheng	DJC5	2	1	2.4	6.3	1.46	5	2.625	47.5	3.5
Dongjingcheng	DJC5	2	2	1.7	4.7	1.11	2	2.76471	60	3
Dongjingcheng	DJC5	2	3	1.89	5	1.2	2	2.6455	25	2.5
Dongjingcheng	DJC5	2	4	1.6	4.7	1.055	2	2.9375	47.5	2.5
Dongjingcheng	DJC5	2	5	1.33	4.8	1.11	4	3.60902	25	4
Dongjingcheng	DJC5	2	6	1.9	4.9	0.635	5	2.57895	40	2
Dongjingcheng	DJC5	2	7	2	5	1.57	4	2.5	45	2.5
Dongjingcheng	DJC5	2	8	2.4	7.3	2.135	5	3.04167	47.5	2
Dongjingcheng	DJC8	2	1	2.82	6.3	2.16	5	2.23404	57.5	1.5
Dongjingcheng	DJC8	2	2	3.29	6.3	2.53	4	1.91489	51	2.33333
Dongjingcheng	DJC8	2	3	2.13	5.2	1.66	4	2.44131	46.5	2.5
Dongjingcheng	DJC8	2	4	2.55	5.6	1.57	5	2.19608	39.5	2.5
Dongjingcheng	DJC8	2	5	2.03	6.3	1.92	4	3.10345	52	3
Dongjingcheng	DJC8	2	6	2.81	7.3	2	5	2.59786	51.5	3.33333
Dongjingcheng	DJC8	2	7	1.72	4.8	1.045	4	2.7907	48	1.66667
Dongjingcheng	DJC8	2	8	1.92	4.6	1.085	3	2.39583	47.5	1
Dongjingcheng	DJC10	3	1	1.5	4.2	0.76	4	2.8	40	1
Dongjingcheng	DJC10	3	2	2.05	5.7	1.525	5	2.78049	57.5	1.33333
Dongjingcheng	DJC10	3	3	1.78	4.7	1.27	3	2.64045	51	2.33333
Dongjingcheng	DJC10	3	4	1.3	4.3	0.84	5	3.30769	40	1.5
Dongjingcheng	DJC10	3	5	1.57	4.5	0.985	3	2.86624	57.5	2
Dongjingcheng	DJC10	3	6	1.95	5	1.29	2	2.5641	39.5	2
Dongjingcheng	DJC10	3	7	2.01	5.1	1.585	3	2.53731	58.5	2
Dongjingcheng	DJC10	3	8	1.82	4.8	1.195	3	2.63736	41.5	2.33333
Dongjingcheng	DJC12	3	1	1.84	4.7	0.985	5	2.55435	38.5	2
Dongjingcheng	DJC12	3	2	2.05	5.2	1.265	4	2.53659	33	1
Dongjingcheng	DJC12	3	3	1.92	4.8	1.15	1	2.5	36.5	1.33333
Dongjingcheng	DJC12	3	4	2.45	6	1.905	3	2.44898	39.5	2.66667
Dongjingcheng	DJC12	3	5	1.75	4.6	1.305	4	2.62857	42	2.5
Dongjingcheng	DJC12	3	6	2.5	6.1	2.125	3	2.44	44	2.5
Dongjingcheng	DJC12	3	7	2.5	7.2	2.525	3	2.88	42	3
Dongjingcheng	DJC12	3	8	2.8	7	2.015	3	2.5	42	2.33333
Dongjingcheng	DJC13	3	1	1.95	4.5	1.43	3	2.30769	32.5	1.5
Dongjingcheng	DJC13	3	2	1.96	6	2.03	2	3.06122	31.5	2
Dongjingcheng	DJC13	3	3	1.8	4.6	1	3	2.55556	36.5	2
Dongjingcheng	DJC13	3	4	1.9	5.3	1.765	3	2.78947	43	1.33333
Dongjingcheng	DJC13	3	5	1.85	5.6	1.15	1	3.02703	34.5	1.5
Dongjingcheng	DJC13	3	6	1.95	4.8	0.99	4	2.46154	36	1.5
Dongjingcheng	DJC13	3	7	1.85	4.9	1.43	3	2.64865	39	1.66667
Dongjingcheng	DJC13	3	8	2.24	5.7	1.21	5	2.54464	67.5	2.5
Dongjingcheng	DJC15	3	1	1.55	4.9	0.9	3	3.16129	50	2
Dongjingcheng	DJC15	3	2	1.5	4.3	0.855	1	2.86667	44	2
Dongjingcheng	DJC15	3	3	1.67	4.2	0.7	3	2.51497	57	2
Dongjingcheng	DJC15	3	4	1.57	4.3	0.81	2	2.73885	44.5	2
Dongjingcheng	DJC15	3	5	1.97	4.9	1.31	5	2.48731	54.5	2.5
Dongjingcheng	DJC15	3	6	2.15	5.4	0.915	5	2.51163	52	1
Dongjingcheng	DJC15	3	7	1.53	4.2	0.6	5	2.7451	39.5	1
Dongjingcheng	DJC15	3	8	1.48	3.7	0.675	3	2.5	44	2.33333
Dongjingcheng	DJC17	3	1	2.07	4.7	1.375	3	2.27053	44	2
Dongjingcheng	DJC17	3	2	1.8	4.4	1.09	2	2.44444	34.5	1.5
Dongjingcheng	DJC17	3	3	2.6	5.6	1.47	5	2.15385	48.5	1
Dongjingcheng	DJC17	3	4	2.7	6.2	2.46	3	2.2963	58.5	2.5
Dongjingcheng	DJC17	3	5	2.82	6.8	2.35	5	2.41135	62.5	4
Dongjingcheng	DJC17	3	6	2.36	5.2	1.4	4	2.20339	55.5	2.33333
Dongjingcheng	DJC17	3	7	2.3	6.7	2.195	5	2.91304	52.5	3.5
Dongjingcheng	DJC17	3	8	2.18	5	1.465	3	2.29358	52.5	2.66667
Dongjingcheng	DJC23	3	1	2.25	5.7	1.93	3	2.53333	40	2.5
Dongjingcheng	DJC23	3	2	2.3	4.7	1.28	2	2.04348	34	3
Dongjingcheng	DJC23	3	3	2.4	5.9	1.76	5	2.45833	41	2.5
Dongjingcheng	DJC23	3	4	1.75	4.3	1.075	5	2.45714	65	1
Dongjingcheng	DJC23	3	5	2.3	6	1.99	4	2.6087	38.5	2.5
Dongjingcheng	DJC23	3	6	1.8	4.5	1.005	4	2.5	40	1.5
Dongjingcheng	DJC23	3	7	1.75	4.8	1.1	3	2.74286	37.5	3
Dongjingcheng	DJC23	3	8	2.5	6.5	1.485	3	2.6	31.5	2.33333
Dongjingcheng	DJC3	3	1	2.23	5.1	1.25	2	2.287	51	1.66667
Dongjingcheng	DJC3	3	2	1.83	4.4	1.115	3	2.40437	54	2
Dongjingcheng	DJC3	3	3	1.92	4.5	1.075	3	2.34375	37.5	1.66667
Dongjingcheng	DJC3	3	4	1.78	4.3	0.875	3	2.41573	50	1.66667
Dongjingcheng	DJC3	3	5	2.2	5	1.19	5	2.27273	47.5	4
Dongjingcheng	DJC3	3	6	1.9	4.7	1.45	4	2.47368	40.5	1.5
Dongjingcheng	DJC3	3	7	1.6	4	0.985	2	2.5	46.5	2
Dongjingcheng	DJC3	3	8	1.67	4.2	1.095	3	2.51497	47.5	2
Dongjingcheng	DJC4	3	1	1.68	3.8	0.99	5	2.2619	43	1.66667
Dongjingcheng	DJC4	3	2	1.52	3.5	0.925	5	2.30263	22	1
Dongjingcheng	DJC4	3	3	1.66	3.8	1.04	2	2.28916	35.5	2
Dongjingcheng	DJC4	3	4	1.72	4.2	1.075	3	2.44186	57.5	2
Dongjingcheng	DJC4	3	5	1.88	4.4	1.195	3	2.34043	42.5	2
Dongjingcheng	DJC4	3	6	1.7	3.9	0.875	2	2.29412	39.5	1.66667
Dongjingcheng	DJC4	3	7	1.67	3.7	0.95	4	2.21557	50	2.33333
Dongjingcheng	DJC4	3	8	1.77	4	1.025	4	2.25989	46.5	1
Dongjingcheng	DJC5	3	1	1.87	4.7	1.1	3	2.51337	39.5	2
Dongjingcheng	DJC5	3	2	1.73	4.3	1.01	3	2.48555	51	2
Dongjingcheng	DJC5	3	3	2.03	5	1.285	2	2.46305	61	2.5
Dongjingcheng	DJC5	3	4	1.77	4.4	1.045	3	2.48588	57.5	2
Dongjingcheng	DJC5	3	5	1.68	3.9	0.975	4	2.32143	51.5	1
Dongjingcheng	DJC5	3	6	1.7	4.2	1.04	2	2.47059	43.5	2.66667
Dongjingcheng	DJC5	3	7	1.65	3.7	1.035	5	2.24242	44.5	1.66667
Dongjingcheng	DJC5	3	8	1.67	4	1.03	4	2.39521	51	2.66667
Dongjingcheng	DJC8	3	1	1.5	4.6	1.05	4	3.06667	37.5	2.5
Dongjingcheng	DJC8	3	2	1.87	5.2	1.09	5	2.78075	46.5	2
Dongjingcheng	DJC8	3	3	2.6	6.4	1.575	4	2.46154	44	2
Dongjingcheng	DJC8	3	4	2.85	6.6	1.755	3	2.31579	38.5	3
Dongjingcheng	DJC8	3	5	2.15	5.3	1.085	5	2.46512	52	2
Dongjingcheng	DJC8	3	6	1.92	5.3	1.08	5	2.76042	36.5	2
Dongjingcheng	DJC8	3	7	1.56	4.7	1.085	5	3.01282	57.5	2.33333
Dongjingcheng	DJC8	3	8	2.1	5.6	1.395	5	2.66667	50.5	2.33333
Dongjingcheng	DJC10	4	1	1.8	4.8	1.625	3	2.66667	36	1.33333
Dongjingcheng	DJC10	4	2	1.73	4	1.285	5	2.31214	43	1
Dongjingcheng	DJC10	4	3	1.68	4.1	1.245	3	2.44048	40	2
Dongjingcheng	DJC10	4	4	2.25	6.3	1.685	4	2.8	51	3.5
Dongjingcheng	DJC10	4	5	1.9	5.5	1.695	3	2.89474	47.5	2
Dongjingcheng	DJC10	4	6	1.7	4.2	0.825	2	2.47059	47	2
Dongjingcheng	DJC10	4	7	1.74	4.4	1.635	1	2.52874	40	1.33333
Dongjingcheng	DJC10	4	8	1.65	4.1	0.535	3	2.48485	32.5	1
Dongjingcheng	DJC12	4	1	1.93	4.9	1.305	3	2.53886	35	1
Dongjingcheng	DJC12	4	2	1.72	4.3	1.075	5	2.5	39	1.33333
Dongjingcheng	DJC12	4	3	1.7	4.3	1.075	3	2.52941	41	2
Dongjingcheng	DJC12	4	4	1.87	5.2	1.125	4	2.78075	50	2.66667
Dongjingcheng	DJC12	4	5	1.82	4.5	1.02	3	2.47253	42.5	1.5
Dongjingcheng	DJC12	4	6	1.67	4	1.055	3	2.39521	41.5	2.5
Dongjingcheng	DJC12	4	7	2.02	5.1	1.285	2	2.52475	52.5	2.33333
Dongjingcheng	DJC12	4	8	1.77	4.6	1.125	3	2.59887	52.5	3.5
Dongjingcheng	DJC13	4	1	2.25	5.4	1.735	4	2.4	32.5	1.5
Dongjingcheng	DJC13	4	2	1.85	4.7	1.795	5	2.54054	65	2.5
Dongjingcheng	DJC13	4	3	1.8	5.3	1.605	5	2.94444	50	2.5
Dongjingcheng	DJC13	4	4	2.65	6.3	2.11	5	2.37736	65	4
Dongjingcheng	DJC13	4	5	2.42	6.2	2.495	4	2.56198	45	2.5
Dongjingcheng	DJC13	4	6	2.02	5	1.095	3	2.47525	38.5	2
Dongjingcheng	DJC13	4	7	1.84	4.7	1.165	5	2.55435	35	1.5
Dongjingcheng	DJC13	4	8	1.82	5.4	1.315	5	2.96703	65	2
Dongjingcheng	DJC15	4	1	2.18	5.5	1.35	3	2.52294	40	1.66667
Dongjingcheng	DJC15	4	2	1.73	4.3	1.075	3	2.48555	45	1.33333
Dongjingcheng	DJC15	4	3	2.07	5.2	1.235	4	2.51208	53	1.33333
Dongjingcheng	DJC15	4	4	1.7	4.2	1.09	3	2.47059	57.5	2.66667
Dongjingcheng	DJC15	4	5	1.82	4.5	1.185	2	2.47253	51.5	2
Dongjingcheng	DJC15	4	6	1.89	4.7	1.2	5	2.48677	56	2.66667
Dongjingcheng	DJC15	4	7	1.78	4.5	1.1	3	2.52809	50	2.33333
Dongjingcheng	DJC15	4	8	1.78	4.4	1.11	4	2.47191	40.5	2
Dongjingcheng	DJC17	4	1	2.17	5.2	1.515	3	2.39631	43	2.33333
Dongjingcheng	DJC17	4	2	2.16	5.3	1.89	5	2.4537	35	3.5
Dongjingcheng	DJC17	4	3	2.5	5.1	1.245	4	2.04	42.5	2.5
Dongjingcheng	DJC17	4	4	3.05	7.2	2.625	5	2.36066	47	3.33333
Dongjingcheng	DJC17	4	5	2.25	5.3	1.4	3	2.35556	51	1.5
Dongjingcheng	DJC17	4	6	1.95	4.8	1.17	5	2.46154	42.5	2
Dongjingcheng	DJC17	4	7	2.32	5.7	1.245	3	2.4569	47.5	1
Dongjingcheng	DJC17	4	8	2.6	7.6	1.915	3	2.92308	44.5	3
Dongjingcheng	DJC23	4	1	1.94	5.4	1.175	4	2.78351	37	2
Dongjingcheng	DJC23	4	2	1.8	4.8	0.915	5	2.66667	38.5	2
Dongjingcheng	DJC23	4	3	1.9	4.6	0.905	4	2.42105	30.5	2.5
Dongjingcheng	DJC23	4	4	2.1	6.1	1.4	3	2.90476	38.5	2
Dongjingcheng	DJC23	4	5	2	5.9	1.505	4	2.95	37.5	2.5
Dongjingcheng	DJC23	4	6	1.82	4.7	0.95	1	2.58242	37	1.5
Dongjingcheng	DJC23	4	7	2.7	5.1	1.185	5	1.88889	47.5	1.5
Dongjingcheng	DJC23	4	8	3.3	7.6	1.505	4	2.30303	48.5	3
Dongjingcheng	DJC3	4	1	1.78	4.9	1.47	5	2.75281	50	2
Dongjingcheng	DJC3	4	2	2.15	5.8	1.355	5	2.69767	52.5	3
Dongjingcheng	DJC3	4	3	2.09	5.9	1.805	5	2.82297	55	3.5
Dongjingcheng	DJC3	4	4	2.84	6.3	2.11	5	2.21831	47.5	1.5
Dongjingcheng	DJC3	4	5	2.14	6.1	1.765	4	2.85047	57.5	2.5
Dongjingcheng	DJC3	4	6	2.51	4.7	1.295	4	1.87251	45	3
Dongjingcheng	DJC3	4	7	2.5	5.3	1.735	3	2.12	42.5	2
Dongjingcheng	DJC3	4	8	2.2	5	1.44	3	2.27273	47.5	1.66667
Dongjingcheng	DJC4	4	1	1.85	4.3	1.52	5	2.32432	42.5	2
Dongjingcheng	DJC4	4	2	1.84	3.8	1.7	5	2.06522	40	2.5
Dongjingcheng	DJC4	4	3	1.83	4.2	1.43	3	2.29508	47.5	1.5
Dongjingcheng	DJC4	4	4	2.41	5.1	2.515	4	2.11618	55	2.5
Dongjingcheng	DJC4	4	5	2.33	5.4	1.8	4	2.3176	52.5	2
Dongjingcheng	DJC4	4	6	1.87	5	1.86	3	2.6738	45	1.5
Dongjingcheng	DJC4	4	7	1.66	4.5	1.405	5	2.71084	55	2
Dongjingcheng	DJC4	4	8	1.73	4.7	1.245	3	2.71676	59.5	2
Dongjingcheng	DJC5	4	1	1.6	3.8	0.71	3	2.375	55.5	2
Dongjingcheng	DJC5	4	2	1.77	4.3	0.955	2	2.42938	46.5	1.5
Dongjingcheng	DJC5	4	3	1.53	3.2	0.84	4	2.0915	53	2.66667
Dongjingcheng	DJC5	4	4	1.62	3.7	0.9	3	2.28395	46	2
Dongjingcheng	DJC5	4	5	1.57	3.5	1.08	2	2.2293	38	2
Dongjingcheng	DJC5	4	6	2	5.5	1.19	4	2.75	45	3.5
Dongjingcheng	DJC5	4	7	1.75	4.7	1.11	1	2.68571	30	2
Dongjingcheng	DJC5	4	8	1.72	4	0.63	5	2.32558	42	2
Dongjingcheng	DJC8	4	1	2.2	5.2	1.69	5	2.36364	41	2
Dongjingcheng	DJC8	4	2	2.1	4.6	1.44	5	2.19048	35.5	3
Dongjingcheng	DJC8	4	3	1.75	4.3	0.875	3	2.45714	34	1
Dongjingcheng	DJC8	4	4	1.97	4.1	1.025	5	2.08122	39	3
Dongjingcheng	DJC8	4	5	2.4	4.2	1.39	5	1.75	42	2
Dongjingcheng	DJC8	4	6	1.72	3.9	1	5	2.26744	37.5	1
Dongjingcheng	DJC8	4	7	1.88	4	0.965	3	2.12766	48.5	2.33333
Dongjingcheng	DJC8	4	8	2.02	4.1	1.04	3	2.0297	45.5	2.33333
CK	CK	1	1	2.23	5.3	1.41	3	2.37668	52.5	2
CK	CK	1	2	1.92	4.7	1.325	2	2.44792	49	2
CK	CK	1	3	1.72	4.4	1.035	4	2.55814	57.5	1
CK	CK	1	4	2.17	5.1	1.455	3	2.35023	42.5	2
CK	CK	1	5	2.06	4.9	1.25	5	2.37864	55	3
CK	CK	1	6	2.2	5.2	1.3	4	2.36364	57.5	2.5
CK	CK	1	7	1.75	4.3	1.11	3	2.45714	43.5	2
CK	CK	1	8	1.85	4.9	1.11	4	2.64865	50.5	1.5
Daquanzi	DQ1	1	1	1.8	3.8	0.675	3	2.11111	38	1.5
Daquanzi	DQ1	1	2	1.72	4.2	0.585	4	2.44186	38.5	3
Daquanzi	DQ1	1	3	1.7	4	0.21	5	2.35294	26.5	1.5
Daquanzi	DQ1	1	4	1.74	3.8	0.595	5	2.18391	64	1
Daquanzi	DQ1	1	5	1.8	4.6	0.685	5	2.55556	41.5	2
Daquanzi	DQ1	1	6	1.65	4.1	0.56	3	2.48485	47.5	3.5
Daquanzi	DQ1	1	7	1.68	3.7	0.605	5	2.20238	47.5	1.5
Daquanzi	DQ1	1	8	1.57	3.9	0.395	4	2.48408	40	2
Daquanzi	DQ10	1	1	2.2	5.9	1.245	5	2.68182	65	2.5
Daquanzi	DQ10	1	2	1.95	4.9	1.17	5	2.51282	42.5	1.5
Daquanzi	DQ10	1	3	1.35	4	0.7	5	2.96296	45	2.5
Daquanzi	DQ10	1	4	1.75	4.2	0.69	5	2.4	50	2
Daquanzi	DQ10	1	5	2.25	5.4	1.185	5	2.4	57.5	2.5
Daquanzi	DQ10	1	6	1.87	4.3	1.15	3	2.29947	49	2
Daquanzi	DQ10	1	7	2.02	4.7	1.245	3	2.32673	45	3
Daquanzi	DQ10	1	8	1.75	4.4	1.1	2	2.51429	45	4
Daquanzi	DQ17	1	1	1.68	4.2	1.165	4	2.5	34	1.5
Daquanzi	DQ17	1	2	1.74	4.7	1.24	5	2.70115	34	2
Daquanzi	DQ17	1	3	1.78	4	1.37	5	2.24719	40	1.5
Daquanzi	DQ17	1	4	1.2	3.4	0.62	4	2.83333	31.5	2
Daquanzi	DQ17	1	5	1.24	3	0.53	5	2.41935	34	2
Daquanzi	DQ17	1	6	1.45	3.8	0.535	4	2.62069	39	1.5
Daquanzi	DQ17	1	7	1.37	3	0.375	5	2.18978	34	3
Daquanzi	DQ17	1	8	1.56	3.7	0.495	3	2.37179	39.5	2
Daquanzi	DQ18	1	1	1.63	4.2	0.61	4	2.57669	50.5	1.5
Daquanzi	DQ18	1	2	1.72	4.7	0.695	3	2.73256	53	2.33333
Daquanzi	DQ18	1	3	1.67	4	0.64	5	2.39521	65	1
Daquanzi	DQ18	1	4	1.92	5.1	0.665	3	2.65625	57.5	2
Daquanzi	DQ18	1	5	1.6	4.4	0.625	4	2.75	60	2
Daquanzi	DQ18	1	6	1.75	4.6	0.545	5	2.62857	67.5	2
Daquanzi	DQ18	1	7	1.55	4.4	0.595	5	2.83871	35	1
Daquanzi	DQ18	1	8	2.03	5.2	0.85	3	2.56158	66.5	1.5
Daquanzi	DQ21	1	1	2.28	5	1.8	4	2.19298	42.5	3
Daquanzi	DQ21	1	2	2.4	6.9	1.51	5	2.875	44.5	2.5
Daquanzi	DQ21	1	3	1.82	4.8	1.065	4	2.63736	57.5	2
Daquanzi	DQ21	1	4	2.53	5.5	1.345	5	2.17391	55	4
Daquanzi	DQ21	1	5	2.42	6.1	1.205	5	2.52066	47	2.5
Daquanzi	DQ21	1	6	1.83	4.7	1.285	5	2.56831	42	1
Daquanzi	DQ21	1	7	2.03	4.8	1.135	3	2.36453	55	2
Daquanzi	DQ21	1	8	1.79	4.7	1.115	5	2.6257	59	1
Daquanzi	DQ23	1	1	1.61	3.6	0.745	5	2.23602	37	4
Daquanzi	DQ23	1	2	1.34	3	0.245	5	2.23881	43	2
Daquanzi	DQ23	1	3	1.58	3.7	0.465	5	2.34177	43	2
Daquanzi	DQ23	1	4	1.42	3.5	0.64	5	2.46479	35	2
Daquanzi	DQ23	1	5	1.31	3	0.335	5	2.29008	35	1
Daquanzi	DQ23	1	6	1.72	4	0.725	5	2.32558	48	3
Daquanzi	DQ23	1	7	1.41	3.3	0.545	3	2.34043	45.5	2
Daquanzi	DQ23	1	8	1.44	3.5	0.575	3	2.43056	49.5	3
Daquanzi	DQ6	1	1	2.4	6.8	1.655	5	2.83333	61.5	2
Daquanzi	DQ6	1	2	2.6	6	2.04	3	2.30769	47.5	2
Daquanzi	DQ6	1	3	2.92	6.4	1.775	5	2.19178	35	1.5
Daquanzi	DQ6	1	4	2.921	6.1	1.455	5	2.08833	52.5	1.5
Daquanzi	DQ6	1	5	2.78	5.4	1.26	4	1.94245	50	1
Daquanzi	DQ6	1	6	2.85	5.1	2.05	5	1.78947	60	2.5
Daquanzi	DQ6	1	7	2.56	5.3	1.455	3	2.07031	58	2
Daquanzi	DQ6	1	8	2.62	5.2	1.42	3	1.98473	55	1.5
Daquanzi	DQ8	1	1	2.57	5.4	1.19	5	2.10117	44	1
Daquanzi	DQ8	1	2	2.23	5.3	1.15	1	2.37668	55	4
Daquanzi	DQ8	1	3	2.65	5.8	1.675	5	2.18868	56.5	2
Daquanzi	DQ8	1	4	2.3	5.7	1.005	5	2.47826	51	2.33333
Daquanzi	DQ8	1	5	3.15	7.7	2.79	5	2.44444	52.5	1.33333
Daquanzi	DQ8	1	6	2.67	6.1	2.225	4	2.28464	66.5	1.66667
Daquanzi	DQ8	1	7	3.1	6.7	2.145	5	2.16129	49	2.5
Daquanzi	DQ8	1	8	2.37	5.4	1.315	1	2.27848	47.5	1.5
CK	CK	2	1	2.23	6	1.705	5	2.69058	51	2.5
CK	CK	2	2	1.78	5.4	1.43	4	3.03371	50.5	2
CK	CK	2	3	1.82	5.2	1.26	5	2.85714	43	1.5
CK	CK	2	4	2.17	6.3	1.45	3	2.90323	59.5	2
CK	CK	2	5	2.27	6.7	1.465	2	2.95154	38.5	2
CK	CK	2	6	1.89	6	1.315	3	3.1746	50	3
CK	CK	2	7	2.15	6.7	1.61	3	3.11628	55	3
CK	CK	2	8	2.65	7.7	1.815	5	2.90566	62.5	2
Daquanzi	DQ1	2	1	1.25	2.9	0.57	4	2.32	60	1.5
Daquanzi	DQ1	2	2	1.22	2.6	0.34	4	2.13115	34	2
Daquanzi	DQ1	2	3	1.49	3.8	0.635	5	2.55034	37	1
Daquanzi	DQ1	2	4	1.57	4	0.49	5	2.54777	49	3
Daquanzi	DQ1	2	5	1.4	2.9	0.295	4	2.07143	46.5	1.5
Daquanzi	DQ1	2	6	1.28	2.8	0.375	5	2.1875	37.5	2
Daquanzi	DQ1	2	7	1.26	3	0.235	5	2.38095	45	1.5
Daquanzi	DQ1	2	8	1.39	3.3	0.41	5	2.3741	46.5	1.5
Daquanzi	DQ10	2	1	1.73	4.7	0.825	3	2.71676	45	3
Daquanzi	DQ10	2	2	1.53	3.9	0.79	5	2.54902	39.5	2
Daquanzi	DQ10	2	3	1.53	3.7	0.79	3	2.4183	57.5	3
Daquanzi	DQ10	2	4	1.6	4.1	0.675	4	2.5625	42.5	2.5
Daquanzi	DQ10	2	5	1.3	3.5	0.71	5	2.69231	43	1
Daquanzi	DQ10	2	6	1.62	4.3	0.755	3	2.65432	66	2
Daquanzi	DQ10	2	7	1.72	4.4	0.805	3	2.55814	50	2
Daquanzi	DQ10	2	8	1.67	4.5	0.695	4	2.69461	50.5	3.5
Daquanzi	DQ17	2	1	2.18	6.6	1.795	4	3.02752	57	3.5
Daquanzi	DQ17	2	2	1.4	4.5	0.48	4	3.21429	40	1
Daquanzi	DQ17	2	3	2.34	5	1.21	5	2.13675	50.5	1.5
Daquanzi	DQ17	2	4	1.63	4.5	0.825	3	2.76074	47.5	1.33333
Daquanzi	DQ17	2	5	2.21	6.5	2.325	5	2.94118	62	3.5
Daquanzi	DQ17	2	6	2.64	5.7	1.885	5	2.15909	49.5	2.5
Daquanzi	DQ17	2	7	2.43	5.9	1.745	5	2.42798	49.5	2.33333
Daquanzi	DQ17	2	8	2.66	7.6	1.95	5	2.85714	61.5	2.66667
Daquanzi	DQ18	2	1	2.6	6	2.3	5	2.30769	47.5	2
Daquanzi	DQ18	2	2	1.89	5.1	1.65	2	2.69841	65	7
Daquanzi	DQ18	2	3	2.4	7.3	2.085	5	3.04167	60	3.5
Daquanzi	DQ18	2	4	2.44	5.9	1.93	5	2.41803	65	2.66667
Daquanzi	DQ18	2	5	1.65	4.8	1.165	4	2.90909	22.5	1
Daquanzi	DQ18	2	6	1.97	5.3	1.375	3	2.69036	46	2
Daquanzi	DQ18	2	7	2.05	5.4	1.325	2	2.63415	46.5	3.5
Daquanzi	DQ18	2	8	2.17	5.7	1.37	3	2.62673	42	2
Daquanzi	DQ21	2	1	2.9	7.1	1.965	3	2.44828	37.5	1.66667
Daquanzi	DQ21	2	2	2	4.2	1.74	5	2.1	47	1
Daquanzi	DQ21	2	3	2.75	6.3	2.745	5	2.29091	60	2
Daquanzi	DQ21	2	4	2.21	5.8	2.035	5	2.62443	55	2
Daquanzi	DQ21	2	5	2.4	6.3	2.195	2	2.625	46.5	1.5
Daquanzi	DQ21	2	6	2.6	6.8	2.28	2	2.61538	35	3
Daquanzi	DQ21	2	7	3.8	8.9	3.1	5	2.34211	60	2.33333
Daquanzi	DQ21	2	8	2.7	6	2.08	5	2.22222	47.5	2
Daquanzi	DQ23	2	1	2.17	5.3	1.165	3	2.4424	50.5	2.33333
Daquanzi	DQ23	2	2	2.05	4.7	1.19	2	2.29268	61.5	1
Daquanzi	DQ23	2	3	1.92	4.4	1.085	3	2.29167	42.5	3
Daquanzi	DQ23	2	4	2.13	5.2	1.125	4	2.44131	38.5	2
Daquanzi	DQ23	2	5	1.85	4.3	1.02	3	2.32432	57.5	1.5
Daquanzi	DQ23	2	6	1.88	4.6	1.18	4	2.44681	35.5	3.5
Daquanzi	DQ23	2	7	2.23	5	1.325	3	2.24215	48	2.5
Daquanzi	DQ23	2	8	1.78	4.2	1.155	3	2.35955	48.5	2
Daquanzi	DQ6	2	1	2.4	6.6	1.305	4	2.75	50	1.33333
Daquanzi	DQ6	2	2	2.6	6.2	1.365	4	2.38462	35	2
Daquanzi	DQ6	2	3	2.34	6	1.295	1	2.5641	55	2
Daquanzi	DQ6	2	4	2.25	5.2	1.32	5	2.31111	65	2.5
Daquanzi	DQ6	2	5	1.6	4.2	0.82	5	2.625	55	3
Daquanzi	DQ6	2	6	1.82	4.3	1.19	4	2.36264	58.5	2
Daquanzi	DQ6	2	7	2.04	4.8	1.165	3	2.35294	44.5	2
Daquanzi	DQ6	2	8	1.75	4.3	0.965	5	2.45714	57.5	2
Daquanzi	DQ8	2	1	1.83	4	1.09	3	2.18579	52	3
Daquanzi	DQ8	2	2	1.75	3.8	1.2	5	2.17143	53.5	3
Daquanzi	DQ8	2	3	1.78	4	1.185	5	2.24719	55	3
Daquanzi	DQ8	2	4	2.1	4.7	1.155	5	2.2381	37.5	1.5
Daquanzi	DQ8	2	5	1.67	4.6	1.13	5	2.75449	45	1.5
Daquanzi	DQ8	2	6	1.77	4.1	1.085	3	2.31638	43	2
Daquanzi	DQ8	2	7	1.67	3.7	1.065	5	2.21557	55	1
Daquanzi	DQ8	2	8	1.7	3.6	1.085	4	2.11765	45	2
CK	CK	3	1	3.5	7.9	2.7	4	2.25714	39	2.33333
CK	CK	3	2	2.6	7	2.385	2	2.69231	38	3
CK	CK	3	3	2.25	5.1	1.025	4	2.26667	29.5	1.5
CK	CK	3	4	2.3	5.8	1.735	4	2.52174	34	2.5
CK	CK	3	5	2.33	5	0.965	5	2.14592	37.5	1.5
CK	CK	3	6	2.4	6	1.4	4	2.5	36.5	3
CK	CK	3	7	2.32	5.7	1.34	3	2.4569	47.5	2
CK	CK	3	8	2.85	7.5	2.49	4	2.63158	40.5	2
Daquanzi	DQ1	3	1	1.52	3.9	1.035	4	2.56579	39.5	2
Daquanzi	DQ1	3	2	1.62	4.3	1.07	3	2.65432	54	1.33333
Daquanzi	DQ1	3	3	1.53	4	1	3	2.61438	57.5	1.66667
Daquanzi	DQ1	3	4	1.47	3.7	0.93	2	2.51701	47.5	2
Daquanzi	DQ1	3	5	1.72	4.7	1.075	3	2.73256	38.5	3
Daquanzi	DQ1	3	6	1.42	3.3	0.79	5	2.32394	45	1
Daquanzi	DQ1	3	7	1.6	3.5	1.005	5	2.1875	38	2.5
Daquanzi	DQ1	3	8	1.7	4.9	1.27	3	2.88235	50	1.5
Daquanzi	DQ10	3	1	1.6	3.6	1.55	4	2.25	45	1.5
Daquanzi	DQ10	3	2	1.48	3.8	1.005	5	2.56757	49	2.33333
Daquanzi	DQ10	3	3	1.35	3.9	0.735	4	2.88889	37.5	2
Daquanzi	DQ10	3	4	1.7	4.2	0.955	5	2.47059	50	1
Daquanzi	DQ10	3	5	2.1	5	1.52	5	2.38095	46	1.5
Daquanzi	DQ10	3	6	2.14	5.1	1.34	4	2.38318	40	1.5
Daquanzi	DQ10	3	7	2	5.2	1.275	5	2.6	47.5	2.5
Daquanzi	DQ10	3	8	1.78	5	1.03	2	2.80899	46	1.5
Daquanzi	DQ17	3	1	2.08	4.7	1.2	5	2.25962	46	1
Daquanzi	DQ17	3	2	2.9	6.6	2.525	4	2.27586	54	2.33333
Daquanzi	DQ17	3	3	1.9	6	1.685	2	3.15789	54	3
Daquanzi	DQ17	3	4	1.85	4.1	1.27	5	2.21622	40	1
Daquanzi	DQ17	3	5	2.9	6.2	1.8	5	2.13793	49.5	2.5
Daquanzi	DQ17	3	6	2.5	6.8	2.225	5	2.72	49.5	2.33333
Daquanzi	DQ17	3	7	2.2	4.2	1.17	5	1.90909	47.5	2
Daquanzi	DQ17	3	8	2.2	5.5	1.76	3	2.5	41	2.5
Daquanzi	DQ18	3	1	1.9	7.3	1.175	5	3.84211	43	2.5
Daquanzi	DQ18	3	2	2.4	5.5	1.98	4	2.29167	59	1.33333
Daquanzi	DQ18	3	3	2.8	6.4	2.195	4	2.28571	81.5	4
Daquanzi	DQ18	3	4	1.9	5.4	1.445	5	2.84211	47.5	2.5
Daquanzi	DQ18	3	5	2.3	6.6	2.135	3	2.86957	52.5	1.5
Daquanzi	DQ18	3	6	2.25	4.8	1.58	5	2.13333	51	1
Daquanzi	DQ18	3	7	2.12	4.6	0.45	5	2.16981	42.5	1
Daquanzi	DQ18	3	8	1.9	4.7	1.22	4	2.47368	48	1.5
Daquanzi	DQ21	3	1	2.25	4.2	1.39	4	1.86667	39	4
Daquanzi	DQ21	3	2	2.56	5.3	2.43	3	2.07031	41.5	2
Daquanzi	DQ21	3	3	2.6	5.5	1.705	5	2.11538	57.5	1.5
Daquanzi	DQ21	3	4	2.27	4.1	0.935	5	1.80617	33	2
Daquanzi	DQ21	3	5	3.35	7.8	2.65	5	2.32836	49	1.33333
Daquanzi	DQ21	3	6	2.3	6	0.97	3	2.6087	56	1.33333
Daquanzi	DQ21	3	7	2.25	4.5	1.03	5	2	41.5	1.5
Daquanzi	DQ21	3	8	3.2	6.1	2.12	5	1.90625	50.5	3.5
Daquanzi	DQ23	3	1	2.05	4.6	1.185	5	2.2439	51.5	4
Daquanzi	DQ23	3	2	1.65	5	1.1	2	3.0303	54.5	4
Daquanzi	DQ23	3	3	2.47	6	1.73	5	2.42915	52.5	1.5
Daquanzi	DQ23	3	4	2.13	5.7	1.88	1	2.67606	46	2
Daquanzi	DQ23	3	5	2.03	5	1.48	2	2.46305	49.5	3
Daquanzi	DQ23	3	6	1.78	4.7	1.095	3	2.64045	50	2
Daquanzi	DQ23	3	7	1.73	4.6	1.065	3	2.65896	40	2
Daquanzi	DQ23	3	8	2.05	5.2	1.15	4	2.53659	36	1
Daquanzi	DQ6	3	1	2.27	5	1.23	3	2.20264	45	1.66667
Daquanzi	DQ6	3	2	2.52	5.4	1.16	2	2.14286	56	2
Daquanzi	DQ6	3	3	2.37	5.3	1.42	4	2.23629	52.5	1.33333
Daquanzi	DQ6	3	4	2.63	6	1.38	3	2.28137	56	1
Daquanzi	DQ6	3	5	2.43	5.5	1.265	3	2.26337	37.5	3
Daquanzi	DQ6	3	6	2.78	6.2	1.585	5	2.23022	39.5	3
Daquanzi	DQ6	3	7	2.5	5.7	1.285	3	2.28	45.5	1.5
Daquanzi	DQ6	3	8	3.3	6.6	1.785	5	2	50.5	2
Daquanzi	DQ8	3	1	3.15	7.4	2.835	5	2.34921	46	3
Daquanzi	DQ8	3	2	1.9	5	1.525	3	2.63158	42.5	3
Daquanzi	DQ8	3	3	2.85	6.3	3.245	5	2.21053	40	2.5
Daquanzi	DQ8	3	4	1.9	4.6	1.44	5	2.42105	37.5	2.5
Daquanzi	DQ8	3	5	2.5	6.3	2.13	5	2.52	37.5	1.5
Daquanzi	DQ8	3	6	2.44	6.2	1.83	3	2.54098	42.5	3
Daquanzi	DQ8	3	7	2.4	6.3	1.45	5	2.625	27.5	1
Daquanzi	DQ8	3	8	2.5	5.5	1.46	5	2.2	37.5	4
Daquanzi	CK	4	1	2.17	5	1.325	3	2.30415	41.5	2
Daquanzi	CK	4	2	1.93	4.5	1.06	3	2.33161	37.5	2
Daquanzi	CK	4	3	2.08	4.7	1.125	2	2.25962	56	1.5
Daquanzi	CK	4	4	2.02	4.5	1.175	3	2.22772	48.5	1.66667
Daquanzi	CK	4	5	1.87	4.3	0.895	3	2.29947	29.5	2
Daquanzi	CK	4	6	1.8	4.2	0.98	5	2.33333	32	2
Daquanzi	CK	4	7	2.2	5.1	1.53	4	2.31818	39	2
Daquanzi	CK	4	8	2.1	5.8	1.6	4	2.7619	35.5	2
Daquanzi	DQ1	4	1	2	6	1.53	3	3	40.5	2.5
Daquanzi	DQ1	4	2	2.7	6.3	1.59	5	2.33333	51	2
Daquanzi	DQ1	4	3	2.54	6.2	1.69	5	2.44094	46.5	1.5
Daquanzi	DQ1	4	4	2	6.3	1.695	3	3.15	43.5	1.66667
Daquanzi	DQ1	4	5	2.05	4.6	0.43	5	2.2439	39.5	2
Daquanzi	DQ1	4	6	1.7	4.3	0.595	4	2.52941	41.5	4
Daquanzi	DQ1	4	7	1.65	4.2	1.385	5	2.54545	41.5	3
Daquanzi	DQ1	4	8	1.86	5	0.91	5	2.68817	70.5	3.5
Daquanzi	DQ10	4	1	2.15	5.2	1.27	3	2.4186	42.5	2
Daquanzi	DQ10	4	2	2.1	4.8	1.225	2	2.28571	58.5	2
Daquanzi	DQ10	4	3	2.17	5	1.27	3	2.30415	41	2.33333
Daquanzi	DQ10	4	4	2.23	5.4	1.2	5	2.42152	47	1
Daquanzi	DQ10	4	5	2.75	8	1.905	4	2.90909	49	3.66667
Daquanzi	DQ10	4	6	2.9	8.1	2.1	5	2.7931	47.5	4.5
Daquanzi	DQ10	4	7	2.05	4.8	1.005	2	2.34146	28	3
Daquanzi	DQ10	4	8	2.35	5.8	2.065	2	2.46809	37	3.5
Daquanzi	DQ17	4	1	1.93	4.7	1.25	2	2.43523	56	2
Daquanzi	DQ17	4	2	1.7	4.3	1.085	4	2.52941	41.5	2
Daquanzi	DQ17	4	3	2.23	5.2	1.36	3	2.33184	34.5	2
Daquanzi	DQ17	4	4	1.72	3.9	1.09	3	2.26744	43	2.33333
Daquanzi	DQ17	4	5	1.82	4	1.125	5	2.1978	57	1.5
Daquanzi	DQ17	4	6	2.17	5.2	1.38	2	2.39631	50.5	2
Daquanzi	DQ17	4	7	1.68	3.8	1.115	3	2.2619	49	2
Daquanzi	DQ17	4	8	1.86	4.5	1.06	5	2.41935	40	2
Daquanzi	DQ18	4	1	3	6.8	2.55	4	2.26667	49	3
Daquanzi	DQ18	4	2	3.1	7.5	3.06	5	2.41935	46	1.33333
Daquanzi	DQ18	4	3	2.75	7.1	2.285	5	2.58182	44	2.66667
Daquanzi	DQ18	4	4	2.4	6.6	2.065	5	2.75	41.5	1.66667
Daquanzi	DQ18	4	5	3.15	7.3	2.555	5	2.31746	47.5	3.33333
Daquanzi	DQ18	4	6	2.2	5.1	1.105	5	2.31818	34	1.33333
Daquanzi	DQ18	4	7	2.2	4.5	1.415	5	2.04545	36	1.5
Daquanzi	DQ18	4	8	2.14	4.7	1.375	5	2.19626	36	2
Daquanzi	DQ21	4	1	3.1	7.6	1.825	5	2.45161	47.5	2
Daquanzi	DQ21	4	2	2.5	6.4	1.315	5	2.56	41.5	2.5
Daquanzi	DQ21	4	3	1.8	5.7	1.375	2	3.16667	47.5	2
Daquanzi	DQ21	4	4	2.95	6.9	1.45	4	2.33898	32	3
Daquanzi	DQ21	4	5	2.9	7.4	1.725	5	2.55172	39	4
Daquanzi	DQ21	4	6	2.6	4.7	1.79	5	1.80769	47.5	3
Daquanzi	DQ21	4	7	3	8.2	2.195	4	2.73333	47.5	4
Daquanzi	DQ21	4	8	2.5	5.7	1.82	3	2.28	44	2.66667
Daquanzi	DQ23	4	1	2.5	6.4	1.45	5	2.56	30	2.5
Daquanzi	DQ23	4	2	2.34	6	1.76	4	2.5641	46	2.5
Daquanzi	DQ23	4	3	2.7	7.6	2.245	4	2.81481	36	3
Daquanzi	DQ23	4	4	2.1	5.8	0.995	5	2.7619	45.5	1.33333
Daquanzi	DQ23	4	5	3.1	7.2	0.84	4	2.32258	33.5	3
Daquanzi	DQ23	4	6	3.05	8.8	3.375	4	2.88525	42.5	3.5
Daquanzi	DQ23	4	7	3.25	7.8	2.19	5	2.4	28.5	2.5
Daquanzi	DQ23	4	8	3.1	8.6	2.415	5	2.77419	37.5	3.5
Daquanzi	DQ6	4	1	1.7	4.1	0.795	5	2.41176	41.5	2
Daquanzi	DQ6	4	2	1.75	4.2	0.895	4	2.4	35	2
Daquanzi	DQ6	4	3	1.85	4	0.74	5	2.16216	49.5	1.5
Daquanzi	DQ6	4	4	2.4	5.7	1.2	5	2.375	40.5	1
Daquanzi	DQ6	4	5	3.13	7.1	1.465	5	2.26837	50.5	2.66667
Daquanzi	DQ6	4	6	2.4	7.5	1.49	5	3.125	48	2
Daquanzi	DQ6	4	7	2.3	7.6	1.91	3	3.30435	40.5	2.5
Daquanzi	DQ6	4	8	2.2	5.8	1.63	5	2.63636	39	2
Daquanzi	DQ8	4	1	2.8	7.4	2.81	4	2.64286	44	1.33333
Daquanzi	DQ8	4	2	3.45	8.4	3.31	5	2.43478	50	2
Daquanzi	DQ8	4	3	3.05	8.3	3.025	3	2.72131	35.5	2.33333
Daquanzi	DQ8	4	4	3.1	5.2	1.145	5	1.67742	42.5	2
Daquanzi	DQ8	4	5	2.54	5	0.76	5	1.9685	50	1
Daquanzi	DQ8	4	6	3.3	7.8	2.915	5	2.36364	29.5	2.33333
Daquanzi	DQ8	4	7	3.05	7.9	2.405	5	2.59016	44.5	2
Daquanzi	DQ8	4	8	4	8.3	2.945	5	2.075	42.5	1.33333
Sanchazi	SC1	1	1	3	6.2	1.95	5	2.06667	67.5	2.5
Sanchazi	SC1	1	2	2.85	5.5	2.025	4	1.92982	37.5	1.66667
Sanchazi	SC1	1	3	2.5	5.5	2.165	3	2.2	50	2.5
Sanchazi	SC1	1	4	2.5	6.6	1.355	5	2.64	52.5	1
Sanchazi	SC1	1	5	3	5.9	1.675	5	1.96667	47.5	3
Sanchazi	SC1	1	6	2.35	5.8	1.875	4	2.46809	50	2.33333
Sanchazi	SC1	1	7	2.47	5.2	1.275	5	2.10526	66	1.5
Sanchazi	SC1	1	8	3.15	5.9	1.76	5	1.87302	67.5	1.66667
Sanchazi	SC11	1	1	1.87	4.4	1.07	3	2.35294	39.5	2
Sanchazi	SC11	1	2	2.05	4.7	1.08	2	2.29268	32.5	1
Sanchazi	SC11	1	3	1.65	3.9	1.265	5	2.36364	40	1
Sanchazi	SC11	1	4	1.89	4.3	1.075	3	2.27513	50	2
Sanchazi	SC11	1	5	2.05	4.6	1.345	5	2.2439	65	2
Sanchazi	SC11	1	6	2.4	6.2	1.75	4	2.58333	62.5	1.5
Sanchazi	SC11	1	7	2.23	5.6	1.08	4	2.51121	65	1.5
Sanchazi	SC11	1	8	2.63	6.8	1.785	5	2.58555	65	3
Sanchazi	SC13	1	1	2.62	4.8	1.345	4	1.83206	39	1.5
Sanchazi	SC13	1	2	2.4	4.7	1.69	4	1.95833	41.5	2.5
Sanchazi	SC13	1	3	3.12	6.7	2.235	5	2.14744	35.5	3
Sanchazi	SC13	1	4	2.74	7	1.995	5	2.55474	31	2.66667
Sanchazi	SC13	1	5	2.68	5	1.645	5	1.86567	45	2.5
Sanchazi	SC13	1	6	2.38	6.2	2.175	5	2.60504	32.5	1.5
Sanchazi	SC13	1	7	2.5	4.7	1.425	5	1.88	46	3
Sanchazi	SC13	1	8	2.57	5.1	1.395	3	1.98444	50.5	2
Sanchazi	SC18	1	1	1.56	3.5	1.11	5	2.24359	12.5	2
Sanchazi	SC18	1	2	1.92	4.2	1.135	4	2.1875	46	1.33333
Sanchazi	SC18	1	3	1.67	4.7	1.065	3	2.81437	41.5	2
Sanchazi	SC18	1	4	1.53	3.9	1.095	2	2.54902	41	1
Sanchazi	SC18	1	5	1.55	3.7	0.97	3	2.3871	50	1.5
Sanchazi	SC18	1	6	1.72	4.2	0.925	3	2.44186	49	1.5
Sanchazi	SC18	1	7	1.81	4.4	1.14	4	2.43094	49.5	2
Sanchazi	SC18	1	8	1.78	4.5	1.11	2	2.52809	42.5	1
Sanchazi	SC20	1	1	2.3	5.2	1.14	4	2.26087	58	1
Sanchazi	SC20	1	2	2.1	5.1	1.62	4	2.42857	61	5
Sanchazi	SC20	1	3	2.02	4.3	1.275	5	2.12871	33	3
Sanchazi	SC20	1	4	1.97	5.4	1.27	3	2.74112	37.5	2
Sanchazi	SC20	1	5	2.23	4.7	1.225	5	2.10762	35	1
Sanchazi	SC20	1	6	2.72	6.7	1.99	3	2.46324	39	2
Sanchazi	SC20	1	7	2.79	6.5	2.635	5	2.32975	61.5	1.66667
Sanchazi	SC20	1	8	2	5	1.525	4	2.5	52.5	2
Sanchazi	SC22	1	1	2.35	6.3	1.42	5	2.68085	36.5	3
Sanchazi	SC22	1	2	2.79	7.8	2.28	4	2.7957	44.5	1.33333
Sanchazi	SC22	1	3	2.21	5.2	1.275	3	2.35294	39.5	2
Sanchazi	SC22	1	4	2.16	5.1	0.725	5	2.36111	36.5	4
Sanchazi	SC22	1	5	2.3	5.5	1.33	4	2.3913	30	1.5
Sanchazi	SC22	1	6	2.34	5	1.14	3	2.13675	31.5	2.5
Sanchazi	SC22	1	7	2.94	7.2	2.235	5	2.44898	40.5	2.33333
Sanchazi	SC22	1	8	2.34	5.7	1.59	3	2.4359	42.5	3
Sanchazi	SC23	1	1	2.59	6.5	1.615	5	2.50965	34	2.33333
Sanchazi	SC23	1	2	2.49	7.6	1.925	3	3.05221	48.5	4.5
Sanchazi	SC23	1	3	2.76	6	1.495	4	2.17391	42.5	1.33333
Sanchazi	SC23	1	4	2.2	6	1.265	5	2.72727	58	3
Sanchazi	SC23	1	5	2.08	4.2	1.19	4	2.01923	48	1
Sanchazi	SC23	1	6	2.26	4.7	1.505	4	2.07965	29.5	2
Sanchazi	SC23	1	7	2.17	4.7	1.265	5	2.1659	47.5	1
Sanchazi	SC23	1	8	2.22	5.1	1.335	3	2.2973	51.5	2
Sanchazi	SC25	1	1	1.87	4.7	1.125	5	2.51337	37.5	1
Sanchazi	SC25	1	2	2.45	7.8	1.77	4	3.18367	65	2.33333
Sanchazi	SC25	1	3	2.5	7	1.755	5	2.8	57.5	3
Sanchazi	SC25	1	4	1.84	4.5	1.33	3	2.44565	40	2
Sanchazi	SC25	1	5	1.97	4.9	1.095	5	2.48731	32.5	2
Sanchazi	SC25	1	6	2.6	6.3	2.185	5	2.42308	61.5	2.66667
Sanchazi	SC25	1	7	2.21	5.3	1.515	3	2.39819	48.5	2
Sanchazi	SC25	1	8	2.03	5	1.29	3	2.46305	47.5	2.5
Sanchazi	SC6	1	1	2.26	5.7	1.515	3	2.52212	52.5	3
Sanchazi	SC6	1	2	2.45	6.1	1.7	3	2.4898	57	2
Sanchazi	SC6	1	3	2.15	5.5	1.32	4	2.55814	45	3.5
Sanchazi	SC6	1	4	2.34	5.3	1.58	3	2.26496	64	1.5
Sanchazi	SC6	1	5	2.17	5.4	1.285	2	2.48848	66	2
Sanchazi	SC6	1	6	2.3	5.5	1.625	3	2.3913	53.5	2
Sanchazi	SC6	1	7	2.68	6	1.955	3	2.23881	62	3
Sanchazi	SC6	1	8	2.75	6.2	2.02	2	2.25455	51.5	2.5
Sanchazi	SC8	1	1	2.25	6.2	1.81	5	2.75556	55	4
Sanchazi	SC8	1	2	2.1	5.9	1.635	5	2.80952	62.5	1.66667
Sanchazi	SC8	1	3	2	5	1.715	5	2.5	48.5	2
Sanchazi	SC8	1	4	1.83	4.1	1.115	5	2.24044	47.5	2.5
Sanchazi	SC8	1	5	2.03	5.3	1.295	3	2.61084	58	2
Sanchazi	SC8	1	6	1.98	4.7	1.275	5	2.37374	60	1
Sanchazi	SC8	1	7	1.73	4.5	1.11	3	2.60116	47.5	2
Sanchazi	SC8	1	8	1.75	4.3	1.16	5	2.45714	50.5	1
Sanchazi	SC1	2	1	2.07	5.2	1.695	3	2.51208	54	3
Sanchazi	SC1	2	2	2.34	5.7	1.59	2	2.4359	57.5	2.5
Sanchazi	SC1	2	3	2.47	6.3	1.97	3	2.55061	54.5	2
Sanchazi	SC1	2	4	2.24	5.4	1.575	4	2.41071	46.5	3.5
Sanchazi	SC1	2	5	2.18	5.5	1.65	3	2.52294	48.5	3
Sanchazi	SC1	2	6	2.3	6	1.885	4	2.6087	51	1
Sanchazi	SC1	2	7	2.4	6.8	2.13	5	2.83333	53	2
Sanchazi	SC1	2	8	2.6	5.8	2.07	5	2.23077	54	1.33333
Sanchazi	SC11	2	1	1.46	4.1	0.84	4	2.80822	49	1
Sanchazi	SC11	2	2	1.56	4.8	1.18	3	3.07692	54	2.33333
Sanchazi	SC11	2	3	1.76	4.1	0.905	5	2.32955	59.5	3
Sanchazi	SC11	2	4	1.67	3.9	0.9	3	2.33533	50.5	2
Sanchazi	SC11	2	5	1.62	4	0.985	3	2.46914	40	1.5
Sanchazi	SC11	2	6	1.4	3.6	0.79	5	2.57143	43.5	2
Sanchazi	SC11	2	7	1.69	4.4	0.91	4	2.60355	55	2.33333
Sanchazi	SC11	2	8	1.37	3.5	0.715	5	2.55474	38.5	1
Sanchazi	SC13	2	1	2.42	4.7	1.395	3	1.94215	48.5	1.33333
Sanchazi	SC13	2	2	2.64	5.3	1.6	3	2.00758	42.5	1.5
Sanchazi	SC13	2	3	2.55	5.1	1.41	2	2	57.5	3.5
Sanchazi	SC13	2	4	2.23	4.2	1.625	4	1.88341	58.5	2.5
Sanchazi	SC13	2	5	2.5	5	1.445	3	2	43.5	3
Sanchazi	SC13	2	6	2.33	4.6	1.645	5	1.97425	44.5	2
Sanchazi	SC13	2	7	2.62	5.3	1.8	3	2.0229	62.5	1
Sanchazi	SC13	2	8	2.17	4.3	1.535	2	1.98157	45.5	1.5
Sanchazi	SC18	2	1	2.2	6	1.585	2	2.72727	57.5	2.5
Sanchazi	SC18	2	2	1.65	4.7	0.47	5	2.84848	40	2
Sanchazi	SC18	2	3	1.53	3.7	0.395	5	2.4183	40	1
Sanchazi	SC18	2	4	1.67	3.8	1.06	5	2.27545	50	2
Sanchazi	SC18	2	5	2.22	6.2	2	5	2.79279	62.5	2.5
Sanchazi	SC18	2	6	1.63	3.9	0.635	5	2.39264	62.5	2
Sanchazi	SC18	2	7	1.8	4.4	1.115	5	2.44444	65	1.5
Sanchazi	SC18	2	8	1.62	3.7	1.07	5	2.28395	65	1
Sanchazi	SC20	2	1	1.78	4.2	0.765	3	2.35955	53	3
Sanchazi	SC20	2	2	1.75	4	0.735	2	2.28571	59.5	1
Sanchazi	SC20	2	3	1.53	3.3	0.725	1	2.15686	45	1
Sanchazi	SC20	2	4	1.68	3.7	0.65	5	2.20238	45	1.5
Sanchazi	SC20	2	5	1.56	3.5	0.58	3	2.24359	55	2
Sanchazi	SC20	2	6	1.8	4.2	0.925	5	2.33333	38	2.5
Sanchazi	SC20	2	7	1.68	3.7	0.69	5	2.20238	40	2
Sanchazi	SC20	2	8	1.57	3.3	0.695	5	2.10191	40	1
Sanchazi	SC22	2	1	2.27	5.6	1.72	5	2.46696	52.5	1.33333
Sanchazi	SC22	2	2	2	5.3	1.225	4	2.65	37.5	3
Sanchazi	SC22	2	3	2.3	5.3	1.38	5	2.30435	65	4
Sanchazi	SC22	2	4	2.25	5.5	0.76	5	2.44444	58	1
Sanchazi	SC22	2	5	2.9	7.5	1.865	5	2.58621	57.5	2.5
Sanchazi	SC22	2	6	2.7	6.5	2.2	4	2.40741	55	3.33333
Sanchazi	SC22	2	7	2.8	8	2.415	2	2.85714	47.5	2
Sanchazi	SC22	2	8	2.6	7.4	2.245	2	2.84615	52.5	2
Sanchazi	SC23	2	1	2.25	6.2	1.515	5	2.75556	48.5	1.33333
Sanchazi	SC23	2	2	1.53	4	0.72	4	2.61438	46	2
Sanchazi	SC23	2	3	1.73	5.3	1.18	4	3.06358	44.5	1.5
Sanchazi	SC23	2	4	1.67	4.7	1.065	5	2.81437	51	2.5
Sanchazi	SC23	2	5	1.82	5.7	1.305	3	3.13187	48.5	2
Sanchazi	SC23	2	6	1.62	4.5	1.175	4	2.77778	58.5	2
Sanchazi	SC23	2	7	1.67	4.3	1.04	3	2.57485	43	3
Sanchazi	SC23	2	8	1.82	4.8	1.37	2	2.63736	54.5	2.5
Sanchazi	SC25	2	1	2.05	5.4	1.035	5	2.63415	61.5	1.33333
Sanchazi	SC25	2	2	1.65	3.8	0.905	5	2.30303	49.5	2.5
Sanchazi	SC25	2	3	1.49	4.2	0.695	5	2.81879	49.5	1.5
Sanchazi	SC25	2	4	1.43	3.9	0.77	2	2.72727	37	5
Sanchazi	SC25	2	5	1.71	4.5	0.925	5	2.63158	59	2
Sanchazi	SC25	2	6	1.54	4.1	0.68	5	2.66234	43	2.66667
Sanchazi	SC25	2	7	1.59	4.3	0.825	5	2.7044	35.5	1
Sanchazi	SC25	2	8	1.42	3.7	0.765	5	2.60563	40	2
Sanchazi	SC6	2	1	2.07	5.7	1.155	5	2.75362	45	1.5
Sanchazi	SC6	2	2	1.82	5.3	1.205	5	2.91209	65	1.33333
Sanchazi	SC6	2	3	2.8	7.5	2.4	1	2.67857	35	2.5
Sanchazi	SC6	2	4	2.47	7.1	2.265	4	2.87449	57.5	2.66667
Sanchazi	SC6	2	5	2.6	7.5	2.36	5	2.88462	62.5	2.33333
Sanchazi	SC6	2	6	1.9	5.5	1.485	4	2.89474	57.5	2
Sanchazi	SC6	2	7	2.2	7.1	2.135	4	3.22727	62.5	2
Sanchazi	SC6	2	8	2.8	6.5	2.755	4	2.32143	45	2.33333
Sanchazi	SC8	2	1	1.5	5.5	1.3	1	3.66667	40	4
Sanchazi	SC8	2	2	1.9	5.7	1.215	5	3	52.5	1
Sanchazi	SC8	2	3	2.22	6.6	1.9	4	2.97297	45	2.5
Sanchazi	SC8	2	4	1.95	6	1.21	5	3.07692	60	1
Sanchazi	SC8	2	5	2.35	7.5	2.235	5	3.19149	47.5	2
Sanchazi	SC8	2	6	2.05	6.6	1.6	5	3.21951	65	3
Sanchazi	SC8	2	7	2.29	8	2	5	3.49345	62.5	2
Sanchazi	SC8	2	8	2.6	8.5	1.815	4	3.26923	45	2
Sanchazi	SC1	3	1	2.65	7.9	2.22	5	2.98113	51.5	2
Sanchazi	SC1	3	2	2.27	6.5	1.045	5	2.86344	46	2.5
Sanchazi	SC1	3	3	3.05	7.4	2.605	5	2.42623	46	3.33333
Sanchazi	SC1	3	4	3.1	8.4	2.51	4	2.70968	49.5	2.33333
Sanchazi	SC1	3	5	2.85	8.2	2.73	4	2.87719	33	3
Sanchazi	SC1	3	6	2.1	5.3	1.63	5	2.52381	41.5	2.66667
Sanchazi	SC1	3	7	2.9	8	2.775	5	2.75862	41	3.33333
Sanchazi	SC1	3	8	2.9	7.1	2.35	5	2.44828	41	2.33333
Sanchazi	SC11	3	1	2.04	5	1.525	3	2.45098	39.5	1.66667
Sanchazi	SC11	3	2	1.77	4.4	1.31	3	2.48588	52.5	1.66667
Sanchazi	SC11	3	3	1.83	4.7	1.285	4	2.56831	46	2.33333
Sanchazi	SC11	3	4	2.17	5.3	1.635	3	2.4424	55	1.66667
Sanchazi	SC11	3	5	2.23	5.7	1.655	3	2.55605	47	1.33333
Sanchazi	SC11	3	6	2.4	6.8	2.045	5	2.83333	44	3
Sanchazi	SC11	3	7	2	5.5	1.76	5	2.75	53	1.66667
Sanchazi	SC11	3	8	1.67	4.3	0.155	5	2.57485	34.5	1
Sanchazi	SC13	3	1	1.68	3.7	0.4	3	2.20238	48	3
Sanchazi	SC13	3	2	1.54	3.6	0.305	3	2.33766	40	1.5
Sanchazi	SC13	3	3	1.47	3.1	0.395	5	2.10884	38	1
Sanchazi	SC13	3	4	1.53	3.5	0.375	5	2.28758	32	2
Sanchazi	SC13	3	5	1.34	3	0.335	4	2.23881	28	1
Sanchazi	SC13	3	6	1.85	4.2	0.36	3	2.27027	30.5	3
Sanchazi	SC13	3	7	1.73	3.7	0.41	2	2.13873	43	2
Sanchazi	SC13	3	8	1.6	3.4	0.445	4	2.125	45	1
Sanchazi	SC18	3	1	1.83	4.7	1.085	3	2.56831	47.5	1.5
Sanchazi	SC18	3	2	2.07	5.2	1.14	2	2.51208	44	3.5
Sanchazi	SC18	3	3	1.67	4.4	0.955	3	2.63473	52	3
Sanchazi	SC18	3	4	1.63	4.3	0.9	3	2.63804	45	1
Sanchazi	SC18	3	5	2.05	5	1.205	3	2.43902	52.5	2
Sanchazi	SC18	3	6	1.56	3.9	0.805	4	2.5	36	2
Sanchazi	SC18	3	7	1.72	4.3	1.075	5	2.5	47.5	2
Sanchazi	SC18	3	8	1.75	4.6	1.06	3	2.62857	62.5	1.66667
Sanchazi	SC20	3	1	2.9	7.3	1.785	5	2.51724	53.5	1.66667
Sanchazi	SC20	3	2	1.4	4.7	1.14	5	3.35714	55	1
Sanchazi	SC20	3	3	2.9	7.6	2.355	5	2.62069	52	1.33333
Sanchazi	SC20	3	4	2.23	4.3	1.455	5	1.92825	41.5	1
Sanchazi	SC20	3	5	2.6	6.9	2.14	5	2.65385	51	1.33333
Sanchazi	SC20	3	6	2.34	4.9	1.28	5	2.09402	49.5	2
Sanchazi	SC20	3	7	2.44	5	1.36	4	2.04918	54.5	1.5
Sanchazi	SC20	3	8	1.94	5.2	1.07	5	2.68041	52.5	2
Sanchazi	SC22	3	1	1.9	4.8	1.49	3	2.52632	33	1.66667
Sanchazi	SC22	3	2	2.4	5.1	1.575	5	2.125	46	2
Sanchazi	SC22	3	3	2.85	7.8	2.405	5	2.73684	46	2.33333
Sanchazi	SC22	3	4	2.7	6.1	1.555	4	2.25926	36	2
Sanchazi	SC22	3	5	2.35	5.4	1.33	5	2.29787	36.5	2.5
Sanchazi	SC22	3	6	2.45	6.4	1.23	5	2.61224	41.5	1.5
Sanchazi	SC22	3	7	2.9	7.1	1.88	5	2.44828	38	2.66667
Sanchazi	SC22	3	8	3.1	6.9	1.59	5	2.22581	40	2
Sanchazi	SC23	3	1	1.8	4.9	0.88	4	2.72222	56	2
Sanchazi	SC23	3	2	1.85	5	0.705	5	2.7027	44.5	1
Sanchazi	SC23	3	3	2.1	5.7	1.205	3	2.71429	48	3.5
Sanchazi	SC23	3	4	1.53	4.5	0.49	5	2.94118	44.5	1
Sanchazi	SC23	3	5	1.82	5.7	1.095	5	3.13187	43.5	1
Sanchazi	SC23	3	6	1.56	4	0.83	5	2.5641	46.5	2
Sanchazi	SC23	3	7	1.42	3.7	0.5	5	2.60563	51	1.5
Sanchazi	SC23	3	8	1.45	3.7	0.63	5	2.55172	44	1
Sanchazi	SC25	3	1	1.97	4.8	1.245	3	2.43655	47.5	1
Sanchazi	SC25	3	2	2.13	5.1	1.26	2	2.39437	45	1.66667
Sanchazi	SC25	3	3	2.08	4.9	1.235	3	2.35577	59.5	2
Sanchazi	SC25	3	4	1.95	5	1.26	3	2.5641	48	2
Sanchazi	SC25	3	5	2.03	4.7	1.51	4	2.31527	42.5	2
Sanchazi	SC25	3	6	2.6	6.2	1.94	5	2.38462	57	3
Sanchazi	SC25	3	7	2.15	5.5	1.6	5	2.55814	48	1.33333
Sanchazi	SC25	3	8	1.83	4.5	1.22	4	2.45902	29.5	3
Sanchazi	SC6	3	1	2.6	6.6	1.695	4	2.53846	32	3
Sanchazi	SC6	3	2	2.7	6.6	1.865	4	2.44444	38.5	2
Sanchazi	SC6	3	3	2.15	4.9	1.46	5	2.27907	35	2
Sanchazi	SC6	3	4	2.75	6	1.68	5	2.18182	31.5	2.66667
Sanchazi	SC6	3	5	2.7	6.3	2.615	4	2.33333	39	2.5
Sanchazi	SC6	3	6	2.23	5	1.635	2	2.24215	34.5	1.66667
Sanchazi	SC6	3	7	2.2	5.1	1.845	3	2.31818	41.5	4
Sanchazi	SC6	3	8	2.8	7	2.4	5	2.5	32	5.5
Sanchazi	SC8	3	1	2.42	6.3	1.685	3	2.60331	45	3.5
Sanchazi	SC8	3	2	2.2	5.4	1.295	2	2.45455	51	3.5
Sanchazi	SC8	3	3	2.03	5.3	1.365	3	2.61084	37	3
Sanchazi	SC8	3	4	2.33	6	1.765	3	2.57511	45	2
Sanchazi	SC8	3	5	2.17	5.7	1.6	4	2.62673	57	1
Sanchazi	SC8	3	6	2.45	6.8	1.855	4	2.77551	55	1.5
Sanchazi	SC8	3	7	2.8	7	2.345	2	2.5	60	2.33333
Sanchazi	SC8	3	8	2.85	7.1	1.495	5	2.49123	55.5	3
Sanchazi	SC1	4	1	2.6	7	1.49	4	2.69231	38.5	2.5
Sanchazi	SC1	4	2	3	8.1	2	4	2.7	38.5	2.33333
Sanchazi	SC1	4	3	3	7.9	2.075	5	2.63333	43	2
Sanchazi	SC1	4	4	2.3	6	1.67	5	2.6087	47.5	1.66667
Sanchazi	SC1	4	5	2.65	6.9	1.885	5	2.60377	42.5	2
Sanchazi	SC1	4	6	3.15	7.3	2.325	5	2.31746	43.5	2.66667
Sanchazi	SC1	4	7	2.65	7.7	2.575	3	2.90566	46	2.66667
Sanchazi	SC1	4	8	2.9	8.1	2.035	5	2.7931	52	1.66667
Sanchazi	SC11	4	1	2	5.1	1.355	5	2.55	44.5	2
Sanchazi	SC11	4	2	1.6	4.9	1.3	3	3.0625	36.5	1.66667
Sanchazi	SC11	4	3	2.05	5.6	1.41	5	2.73171	48.5	5
Sanchazi	SC11	4	4	2.4	6.5	1.885	5	2.70833	48	3
Sanchazi	SC11	4	5	1.7	4.5	1.3	5	2.64706	41	1.5
Sanchazi	SC11	4	6	1.6	4.2	0.48	5	2.625	47	1
Sanchazi	SC11	4	7	2.5	6.9	2.31	2	2.76	40.5	2.5
Sanchazi	SC11	4	8	2.2	6	1.645	5	2.72727	47.5	2.5
Sanchazi	SC13	4	1	2.2	5.4	1.195	1	2.45455	37.5	2.5
Sanchazi	SC13	4	2	3.3	6.7	2.05	5	2.0303	42.5	3.5
Sanchazi	SC13	4	3	3.33	7.3	2.355	5	2.19219	38.5	2
Sanchazi	SC13	4	4	2.52	5.7	1.695	2	2.2619	40	2
Sanchazi	SC13	4	5	3	6.9	2.73	5	2.3	50.5	2.33333
Sanchazi	SC13	4	6	2.82	6.5	2.105	5	2.30496	42.5	3.5
Sanchazi	SC13	4	7	3.4	8.1	2.065	4	2.38235	48.5	3
Sanchazi	SC13	4	8	3.7	8.4	1.875	5	2.27027	46	3.33333
Sanchazi	SC18	4	1	1.48	3.5	0.615	2	2.36486	47.5	2
Sanchazi	SC18	4	2	1.55	3.9	0.8	3	2.51613	53	1.66667
Sanchazi	SC18	4	3	1.72	4.7	0.925	5	2.73256	40	2
Sanchazi	SC18	4	4	1.66	4.3	0.775	3	2.59036	50.5	2
Sanchazi	SC18	4	5	1.67	4	0.73	5	2.39521	50	1
Sanchazi	SC18	4	6	1.52	3.7	0.76	5	2.43421	35	1
Sanchazi	SC18	4	7	1.57	3.8	0.665	3	2.42038	50	2
Sanchazi	SC18	4	8	1.49	4.1	0.77	4	2.75168	32.5	4
Sanchazi	SC20	4	1	1.58	3.8	0.675	2	2.40506	44	2.66667
Sanchazi	SC20	4	2	1.72	4.2	0.9	3	2.44186	49	1
Sanchazi	SC20	4	3	1.65	3.9	0.75	2	2.36364	43.5	2
Sanchazi	SC20	4	4	1.67	4	0.795	3	2.39521	46.5	2
Sanchazi	SC20	4	5	1.74	4.2	0.615	5	2.41379	40	2
Sanchazi	SC20	4	6	1.8	4.8	1.02	5	2.66667	44.5	2
Sanchazi	SC20	4	7	1.832	4.7	0.95	3	2.5655	39.5	2.33333
Sanchazi	SC20	4	8	1.95	5.3	1.025	5	2.71795	40	1.5
Sanchazi	SC22	4	1	1.72	4.4	0.96	4	2.55814	49.5	1.33333
Sanchazi	SC22	4	2	1.78	4.54	1.075	3	2.55056	37.5	1.33333
Sanchazi	SC22	4	3	1.89	4.7	1.01	3	2.48677	56	1.33333
Sanchazi	SC22	4	4	2.07	5.3	1.21	2	2.56039	41	2.33333
Sanchazi	SC22	4	5	2.02	5.2	1.245	3	2.57426	48.5	1.66667
Sanchazi	SC22	4	6	1.73	4.4	1.065	2	2.54335	32	2
Sanchazi	SC22	4	7	1.9	4.8	1.325	4	2.52632	37.5	2
Sanchazi	SC22	4	8	2.2	5.7	1.295	4	2.59091	41.5	1.5
Sanchazi	SC23	4	1	2.08	5	1.095	3	2.40385	47.5	2
Sanchazi	SC23	4	2	2.17	5.2	1.085	2	2.39631	35	1.33333
Sanchazi	SC23	4	3	1.88	4.7	1.1	4	2.5	56	2
Sanchazi	SC23	4	4	2	5.4	1.155	5	2.7	57	2.5
Sanchazi	SC23	4	5	2.5	6.2	2.01	5	2.48	46.5	2.66667
Sanchazi	SC23	4	6	2.7	6.3	1.455	5	2.33333	44.5	5
Sanchazi	SC23	4	7	1.98	4.8	1.29	3	2.42424	41	2.33333
Sanchazi	SC23	4	8	2.2	5.4	1.095	3	2.45455	39.5	2.66667
Sanchazi	SC25	4	1	1.88	5.1	1.135	3	2.71277	41	2.33333
Sanchazi	SC25	4	2	1.92	5.2	1.085	3	2.70833	41	2
Sanchazi	SC25	4	3	1.73	4.7	1.11	4	2.71676	47.5	1.5
Sanchazi	SC25	4	4	1.68	4.3	1.075	3	2.55952	41	1.66667
Sanchazi	SC25	4	5	1.82	5	1.045	4	2.74725	56	2
Sanchazi	SC25	4	6	2	6	1.29	5	3	39.5	1.33333
Sanchazi	SC25	4	7	1.79	4.9	0.805	5	2.73743	32.5	1
Sanchazi	SC25	4	8	1.75	4.4	0.6	5	2.51429	46	5
Sanchazi	SC6	4	1	1.85	5	1.015	5	2.7027	42.5	1
Sanchazi	SC6	4	2	1.98	5.1	0.8	5	2.57576	37.5	1.5
Sanchazi	SC6	4	3	1.48	4.1	0.905	3	2.77027	39	2
Sanchazi	SC6	4	4	2.7	7.4	1.6	5	2.74074	36	2
Sanchazi	SC6	4	5	2.73	6.9	1.775	4	2.52747	39	3.5
Sanchazi	SC6	4	6	2.5	7.3	2.15	3	2.92	38.5	1.66667
Sanchazi	SC6	4	7	2.94	6.7	2.02	5	2.27891	47.5	2.5
Sanchazi	SC6	4	8	3.11	7.8	1.85	5	2.50804	42.5	3
Sanchazi	SC8	4	1	2.23	5.5	1.295	3	2.46637	61.5	2
Sanchazi	SC8	4	2	2.14	5.2	1.25	2	2.42991	50	2
Sanchazi	SC8	4	3	2.03	4.9	1.185	2	2.41379	46	1
Sanchazi	SC8	4	4	1.95	4.7	1.075	4	2.41026	49	1.5
Sanchazi	SC8	4	5	2.1	6.5	1.32	5	3.09524	45	2
Sanchazi	SC8	4	6	2.33	5.8	1.46	4	2.48927	30	3.5
Sanchazi	SC8	4	7	2.15	5.2	1.255	1	2.4186	37.5	1.5
Sanchazi	SC8	4	8	2.8	7.3	1.975	5	2.60714	39	3
Tieli	TL16	1	1	1.89	4.7	1.235	2	2.48677	52	3.5
Tieli	TL16	1	2	1.8	4.5	1.15	3	2.5	46.5	3.5
Tieli	TL16	1	3	2.01	5	1.53	3	2.48756	42.5	3
Tieli	TL16	1	4	1.7	4.4	1.01	4	2.58824	56.5	3.5
Tieli	TL16	1	5	1.78	3.9	1.01	3	2.19101	41.5	2
Tieli	TL16	1	6	1.77	4.3	1.1	2	2.42938	63.5	3
Tieli	TL16	1	7	2.03	5.2	1.51	3	2.56158	61	1
Tieli	TL16	1	8	1.73	4.2	0.935	3	2.42775	40.5	1.5
Tieli	TL3	1	1	2.21	5.5	1.905	3	2.48869	56.5	2
Tieli	TL3	1	2	1.86	4	0.945	4	2.15054	49.5	1.5
Tieli	TL3	1	3	1.78	4.1	1.09	3	2.30337	50.5	1.5
Tieli	TL3	1	4	1.68	3.7	0.96	4	2.20238	32.5	3
Tieli	TL3	1	5	1.73	3.7	1.06	3	2.13873	52.5	3
Tieli	TL3	1	6	1.62	3.8	0.975	4	2.34568	41.5	1.5
Tieli	TL3	1	7	1.59	3.7	0.89	4	2.32704	58.5	3
Tieli	TL3	1	8	1.7	3.9	1.025	3	2.29412	59.5	1.5
Tieli	TL30	1	1	1.6	4.8	1.135	5	3	60	2
Tieli	TL30	1	2	1.57	4.1	0.835	5	2.61146	49	2
Tieli	TL30	1	3	1.7	5	0.87	5	2.94118	52.5	2.5
Tieli	TL30	1	4	1.3	3.6	0.645	5	2.76923	57.5	1.66667
Tieli	TL30	1	5	1.1	3.8	0.72	5	3.45455	45	2
Tieli	TL30	1	6	1.47	4	0.75	5	2.72109	62.5	2.5
Tieli	TL30	1	7	1.56	4.2	0.805	2	2.69231	49	3
Tieli	TL30	1	8	1.38	3.9	0.735	3	2.82609	50	2
Tieli	TL16	2	1	1.67	4	0.735	3	2.39521	35	2
Tieli	TL16	2	2	1.56	3.7	0.955	3	2.37179	42.5	2
Tieli	TL16	2	3	1.65	4.2	0.935	3	2.54545	43.5	2
Tieli	TL16	2	4	1.52	3.5	0.635	5	2.30263	44.5	2
Tieli	TL16	2	5	1.57	4	0.72	5	2.54777	52.5	1.5
Tieli	TL16	2	6	1.72	4.3	0.69	5	2.5	58.5	1
Tieli	TL16	2	7	1.8	4.8	1	5	2.66667	43	3
Tieli	TL16	2	8	1.87	4.7	1.285	5	2.51337	62.5	5
Tieli	TL30	2	1	1.97	5.3	1.53	3	2.69036	42	2
Tieli	TL30	2	2	1.95	5.2	1.595	4	2.66667	50	1.5
Tieli	TL30	2	3	2.03	5.7	1.595	3	2.80788	48.5	2
Tieli	TL30	2	4	2.1	4.5	1.82	4	2.14286	39	2
Tieli	TL30	2	5	2.08	5.2	1.865	3	2.5	41	3
Tieli	TL30	2	6	2.57	7.1	2.17	4	2.76265	41.5	3
Tieli	TL30	2	7	1.9	5	2.21	4	2.63158	39	2
Tieli	TL30	2	8	2.27	7	2.03	5	3.0837	52.5	2
Tieli	TL30	2	1	2.33	6	1.365	5	2.57511	41.5	1.5
Tieli	TL30	2	2	2.47	6.2	1.66	5	2.51012	53.5	3
Tieli	TL30	2	3	1.63	3.9	1.075	5	2.39264	43.5	2.5
Tieli	TL30	2	4	1.94	4.6	1.385	4	2.37113	48.5	2
Tieli	TL30	2	5	2.41	5.7	1.035	5	2.36515	48.5	2
Tieli	TL30	2	6	1.801	4.5	1.235	4	2.49861	42	2
Tieli	TL30	2	7	1.71	4.2	1.15	3	2.45614	40	4
Tieli	TL30	2	8	1.92	4.7	1.22	3	2.44792	50	2
Tieli	TL16	3	1	1.67	4.1	1.18	4	2.45509	58	1
Tieli	TL16	3	2	2.1	5.4	1.51	5	2.57143	52.5	1.66667
Tieli	TL16	3	3	2.53	6.7	1.725	5	2.64822	65	3
Tieli	TL16	3	4	2.43	6.4	2.035	4	2.63374	52	1.33333
Tieli	TL16	3	5	1.82	4.6	1.155	4	2.52747	40.5	3
Tieli	TL16	3	6	1.86	4.5	1.115	5	2.41935	54.5	2
Tieli	TL16	3	7	2.17	5.3	1.07	4	2.4424	43.5	1
Tieli	TL16	3	8	1.93	4.7	1.06	5	2.43523	48	2.33333
Tieli	TL3	3	1	1.8	5.9	1.13	2	3.27778	50.5	3.5
Tieli	TL3	3	2	2.1	5.5	1.275	5	2.61905	50.5	1.5
Tieli	TL3	3	3	1.37	4	1.07	5	2.91971	42	1.33333
Tieli	TL3	3	4	1.52	4.2	0.645	4	2.76316	38.5	2
Tieli	TL3	3	5	1.2	3.6	0.595	4	3	47.5	2.5
Tieli	TL3	3	6	1.53	4.5	0.9	4	2.94118	44.5	2
Tieli	TL3	3	7	1.5	5	1.325	3	3.33333	36.5	2.5
Tieli	TL3	3	8	1.3	4	0.665	5	3.07692	41.5	1.66667
Tieli	TL30	3	1	1.67	4.4	0.985	2	2.63473	44.5	2.5
Tieli	TL30	3	2	1.82	4.7	1.065	3	2.58242	39	3
Tieli	TL30	3	3	1.63	4.2	1.015	3	2.57669	57.5	1
Tieli	TL30	3	4	1.57	3.9	0.865	2	2.48408	47.5	2
Tieli	TL30	3	5	2.03	5	1.18	4	2.46305	52.5	2.33333
Tieli	TL30	3	6	1.78	4.6	1.085	4	2.58427	44	2
Tieli	TL30	3	7	1.83	4.7	1.085	5	2.56831	62.5	1.66667
Tieli	TL30	3	8	1.7	4.3	1.035	2	2.52941	46	2.5
Tieli	TL16	4	1	1.74	4.2	1.135	3	2.41379	41	2.33333
Tieli	TL16	4	2	1.68	3.9	1.04	3	2.32143	47.5	2
Tieli	TL16	4	3	1.67	3.7	1.01	2	2.21557	40.5	2.33333
Tieli	TL16	4	4	1.75	4	1.06	4	2.28571	44.5	3
Tieli	TL16	4	5	1.73	4.1	1.075	3	2.36994	57.5	1.5
Tieli	TL16	4	6	1.58	3.5	0.915	4	2.21519	45.5	1.33333
Tieli	TL16	4	7	1.52	3.7	0.955	2	2.43421	46.5	2
Tieli	TL16	4	8	1.82	4.3	1.165	5	2.36264	46.5	1.66667
Tieli	TL3	4	1	1.47	3.7	0.59	2	2.51701	38.5	1.5
Tieli	TL3	4	2	1.35	3.2	0.64	3	2.37037	45.5	2
Tieli	TL3	4	3	1.35	3	0.825	1	2.22222	35	1.5
Tieli	TL3	4	4	1.48	4.8	0.73	4	3.24324	37.5	2.5
Tieli	TL3	4	5	1.2	3.2	0.621	5	2.66667	38	1
Tieli	TL3	4	6	1.9	5	0.845	3	2.63158	43	2.5
Tieli	TL3	4	7	1.87	5.3	0.83	3	2.83422	46	2.5
Tieli	TL3	4	8	1.32	3.4	0.2	4	2.57576	39	2
Tieli	TL30	4	1	1.57	4.2	0.735	3	2.67516	56	1.33333
Tieli	TL30	4	2	1.52	3.7	0.85	2	2.43421	43	2
Tieli	TL30	4	3	1.67	4.5	1.025	3	2.69461	43.5	2.33333
Tieli	TL30	4	4	1.62	4.4	0.95	3	2.71605	56.5	2
Tieli	TL30	4	5	1.6	3.8	0.805	4	2.375	50	2
Tieli	TL30	4	6	1.74	4.7	0.955	3	2.70115	38	2.33333
Tieli	TL30	4	7	1.55	3.9	0.63	5	2.51613	38	1.5
Tieli	TL30	4	8	1.85	5	1.085	5	2.7027	42	1
Yabuli	YBL13	1	1	1.62	3.7	1.07	5	2.28395	36.5	4
Yabuli	YBL13	1	2	1.5	3.8	0.985	5	2.53333	48	1
Yabuli	YBL13	1	3	1.6	4.1	0.72	5	2.5625	49	1.33333
Yabuli	YBL13	1	4	1.67	4.3	1.07	3	2.57485	49.5	2
Yabuli	YBL13	1	5	1.49	3.5	0.86	3	2.34899	50.5	2
Yabuli	YBL13	1	6	1.74	6.1	1.075	3	3.50575	45.5	2
Yabuli	YBL13	1	7	1.69	4.7	0.93	3	2.78107	35	2
Yabuli	YBL13	1	8	1.72	5.5	1.395	4	3.19767	37	1.5
Yabuli	YBL14	1	1	1.55	4	0.895	3	2.58065	39.5	2
Yabuli	YBL14	1	2	1.67	4.7	0.955	5	2.81437	30	1
Yabuli	YBL14	1	3	1.58	4.2	0.915	1	2.65823	50	1
Yabuli	YBL14	1	4	1.72	5	1.085	3	2.90698	50.5	2
Yabuli	YBL14	1	5	1.62	4.3	1.05	2	2.65432	48.5	3
Yabuli	YBL14	1	6	1.65	4.2	0.885	3	2.54545	46	2
Yabuli	YBL14	1	7	2.12	6	1.235	5	2.83019	48.5	3
Yabuli	YBL14	1	8	1.94	6.8	1.14	3	3.50515	48.5	3
Yabuli	YBL16	1	1	2.17	5.2	1.41	3	2.39631	42.5	2
Yabuli	YBL16	1	2	1.97	4.7	1.19	5	2.38579	49	2
Yabuli	YBL16	1	3	1.78	4.3	1.085	2	2.41573	59	3
Yabuli	YBL16	1	4	2.05	5	1.265	4	2.43902	50.5	3
Yabuli	YBL16	1	5	2.03	4.9	1.385	3	2.41379	55	2.5
Yabuli	YBL16	1	6	1.8	4.4	1.14	5	2.44444	55	2
Yabuli	YBL16	1	7	2.12	5.1	1.36	3	2.40566	39.5	2
Yabuli	YBL16	1	8	1.83	4.3	1.05	4	2.34973	52.5	1
Yabuli	YBL6	1	1	1.45	3.9	0.69	3	2.68966	47.5	2
Yabuli	YBL6	1	2	1.39	3.7	0.585	2	2.66187	49	3
Yabuli	YBL6	1	3	1.38	3.8	0.395	2	2.75362	50	1
Yabuli	YBL6	1	4	1.55	4	0.505	5	2.58065	32	1
Yabuli	YBL6	1	5	1.38	3.6	0.49	5	2.6087	42.5	1.5
Yabuli	YBL6	1	6	1.48	3.8	0.785	5	2.56757	46	2.5
Yabuli	YBL6	1	7	1.44	4.1	0.675	3	2.84722	38.5	1.66667
Yabuli	YBL6	1	8	1.52	4	0.695	5	2.63158	63.5	3
Yabuli	YBL13	2	1	2.22	5	1.75	5	2.25225	40	2
Yabuli	YBL13	2	2	2.06	7.9	2.485	5	3.83495	35.5	1.66667
Yabuli	YBL13	2	3	1.76	5.5	1.5	4	3.125	18.5	2
Yabuli	YBL13	2	4	1.94	5.1	1.45	4	2.62887	36	2
Yabuli	YBL13	2	5	2.06	4.6	2.04	5	2.23301	36	1.5
Yabuli	YBL13	2	6	2.27	6.1	1.515	5	2.68722	51	2.5
Yabuli	YBL13	2	7	2.58	8.9	3.095	4	3.44961	35	1.33333
Yabuli	YBL13	2	8	1.94	7	2.205	5	3.60825	33	1.5
Yabuli	YBL14	2	1	2.67	6.8	1.96	4	2.54682	60.5	2
Yabuli	YBL14	2	2	1.82	4.2	1.32	5	2.30769	32	1.5
Yabuli	YBL14	2	3	1.78	4	1.385	5	2.24719	44	3
Yabuli	YBL14	2	4	2.15	5.8	1.58	5	2.69767	55	1.66667
Yabuli	YBL14	2	5	2.25	5.9	2.18	4	2.62222	60.5	2.5
Yabuli	YBL14	2	6	2.04	5.2	1.685	3	2.54902	50.5	2
Yabuli	YBL14	2	7	2.5	6.4	2.015	4	2.56	42	3
Yabuli	YBL14	2	8	2.5	6.3	2.025	5	2.52	52.5	3
Yabuli	YBL16	2	1	2.23	5.2	1.235	3	2.33184	45	2
Yabuli	YBL16	2	2	1.92	4.7	1.02	4	2.44792	49	1.5
Yabuli	YBL16	2	3	1.78	4.3	0.98	2	2.41573	50.5	3.5
Yabuli	YBL16	2	4	2.14	5.1	1.215	3	2.38318	52.5	3
Yabuli	YBL16	2	5	1.73	4.3	1.025	3	2.48555	47.5	2.5
Yabuli	YBL16	2	6	2.08	5	1.235	5	2.40385	52	2.5
Yabuli	YBL16	2	7	1.93	4.7	1.065	3	2.43523	59.5	2
Yabuli	YBL16	2	8	2.03	5	1.1	3	2.46305	59	3.5
Yabuli	YBL6	2	1	1.72	4.3	1.21	3	2.5	45.5	3
Yabuli	YBL6	2	2	1.97	5	1.05	5	2.53807	37	2
Yabuli	YBL6	2	3	1.83	4.8	1.08	3	2.62295	55.5	2
Yabuli	YBL6	2	4	2.03	5.2	1.345	3	2.56158	57.5	1
Yabuli	YBL6	2	5	1.7	4.7	1.21	4	2.76471	43.5	2.5
Yabuli	YBL6	2	6	2.62	6.6	2.285	5	2.51908	36.5	2.33333
Yabuli	YBL6	2	7	1.94	4.1	1.275	5	2.1134	61	2
Yabuli	YBL6	2	8	1.93	4.8	1.2	5	2.48705	31.5	1.5
Yabuli	YBL13	3	1	1.59	4.4	1.015	3	2.7673	56	1.33333
Yabuli	YBL13	3	2	1.31	4.1	1.12	2	3.12977	53.5	2
Yabuli	YBL13	3	3	1.67	4.7	0.955	3	2.81437	47.5	2
Yabuli	YBL13	3	4	1.63	4.2	1.075	4	2.57669	49.5	1.5
Yabuli	YBL13	3	5	1.37	3.7	0.8	2	2.70073	37.5	2.33333
Yabuli	YBL13	3	6	1.52	4	0.955	3	2.63158	52.5	2
Yabuli	YBL13	3	7	1.42	3.9	0.815	3	2.74648	42	2.66667
Yabuli	YBL13	3	8	1.58	4.3	0.955	2	2.72152	49	1.66667
Yabuli	YBL14	3	1	1.98	5	0.78	4	2.52525	42	1
Yabuli	YBL14	3	2	1.8	5.5	0.9	4	3.05556	38	1
Yabuli	YBL14	3	3	2.23	5.6	0.87	3	2.51121	45	1
Yabuli	YBL14	3	4	1.82	4.7	1.016	2	2.58242	45.5	2.33333
Yabuli	YBL14	3	5	1.85	4.8	1.04	3	2.59459	47.5	2
Yabuli	YBL14	3	6	1.96	4.9	0.945	5	2.5	51.5	4
Yabuli	YBL14	3	7	1.65	4.3	0.79	4	2.60606	38.5	1
Yabuli	YBL14	3	8	1.54	4	0.685	5	2.5974	41.5	2
Yabuli	YBL16	3	1	2.03	5	1.1	3	2.46305	45	2
Yabuli	YBL16	3	2	1.65	4.6	1	5	2.78788	45.5	2
Yabuli	YBL16	3	3	1.97	4.7	1.085	5	2.38579	54	2
Yabuli	YBL16	3	4	2.48	6.5	1.775	4	2.62097	45.5	1.66667
Yabuli	YBL16	3	5	2.46	6.2	1.6	5	2.52033	53.5	2.33333
Yabuli	YBL16	3	6	1.8	4.7	1.135	5	2.61111	56.5	3
Yabuli	YBL16	3	7	1.8	4.8	1.13	4	2.66667	41	2
Yabuli	YBL16	3	8	2.36	6.1	1.455	3	2.58475	48	1.5
Yabuli	YBL6	3	1	3.15	8.4	2.405	3	2.66667	56.5	2.33333
Yabuli	YBL6	3	2	2.72	6.6	2.15	5	2.42647	36	3
Yabuli	YBL6	3	3	2.58	6.7	1.43	3	2.5969	41.5	1.5
Yabuli	YBL6	3	4	2.67	7.2	1.635	4	2.69663	40	1
Yabuli	YBL6	3	5	2.7	6.9	1.58	3	2.55556	46.5	2
Yabuli	YBL6	3	6	2.8	5.3	1.515	3	1.89286	60.5	1.5
Yabuli	YBL6	3	7	2.73	6.8	1.645	4	2.49084	55	1
Yabuli	YBL6	3	8	2.9	7.6	2.575	4	2.62069	52.5	4
Yabuli	YBL13	4	1	1.9	5	1.135	3	2.63158	40	2
Yabuli	YBL13	4	2	1.57	4.4	0.78	3	2.80255	55	2.33333
Yabuli	YBL13	4	3	1.48	4.2	0.775	3	2.83784	43	2
Yabuli	YBL13	4	4	1.62	4.7	0.54	4	2.90123	50.5	1.33333
Yabuli	YBL13	4	5	1.53	4.3	0.705	2	2.81046	40	1.33333
Yabuli	YBL13	4	6	1.5	4.1	0.615	4	2.73333	45	1.5
Yabuli	YBL13	4	7	1.95	5.1	1.325	5	2.61538	41.5	3
Yabuli	YBL13	4	8	1.4	4.2	0.595	5	3	40	1
Yabuli	YBL14	4	1	2.07	4.8	1.38	5	2.31884	39.5	1.66667
Yabuli	YBL14	4	2	2.03	4.7	1.175	2	2.31527	52.5	1.66667
Yabuli	YBL14	4	3	1.87	4.5	1.035	3	2.40642	46	2
Yabuli	YBL14	4	4	1.72	4.4	0.935	3	2.55814	32	2
Yabuli	YBL14	4	5	2.25	4.9	1.46	5	2.17778	37	2
Yabuli	YBL14	4	6	2.23	5.3	1.125	2	2.37668	36.5	1
Yabuli	YBL14	4	7	2.6	5.9	1.78	5	2.26923	43.5	3.5
Yabuli	YBL14	4	8	2.8	6.9	2.175	5	2.46429	47.5	1.66667
Yabuli	YBL16	4	1	2.1	4.2	1.19	5	2	35	1
Yabuli	YBL16	4	2	3.15	5.8	1.09	5	1.84127	32.5	1
Yabuli	YBL16	4	3	2.46	5.5	2.025	5	2.23577	45	2
Yabuli	YBL16	4	4	2.24	4.3	1.21	3	1.91964	49	2
Yabuli	YBL16	4	5	2.5	6.8	1.805	5	2.72	32.5	1.33333
Yabuli	YBL16	4	6	2.31	6.1	1.48	5	2.64069	47.5	1.33333
Yabuli	YBL16	4	7	2.31	4.4	1.1915	5	1.90476	30	1
Yabuli	YBL16	4	8	2.42	4.7	1.06	3	1.94215	49	2
Yabuli	YBL6	4	1	1.88	5	0.59	3	2.65957	38.5	2.66667
Yabuli	YBL6	4	2	1.57	4.3	0.505	3	2.73885	51	2
Yabuli	YBL6	4	3	1.67	4.7	0.5	4	2.81437	45	2.33333
Yabuli	YBL6	4	4	1.62	4.3	0.485	2	2.65432	41.5	1
Yabuli	YBL6	4	5	1.51	4.2	0.305	5	2.78146	43	2
Yabuli	YBL6	4	6	1.95	5.5	0.73	5	2.82051	46.5	3.5
Yabuli	YBL6	4	7	1.55	4	0.51	2	2.58065	35.5	3
Yabuli	YBL6	4	8	1.3	3.8	0.275	2	2.92308	32	1
