# Supplementary material for: Provenance and family variations in early growth of Manchurian walnut (Juglans mandshurica Maxim.) and selection of superior families
Source: PLoS One. 2024 Mar 7;19(3):e0298918. doi: 10.1371/journal.pone.0298918 (PMC10919699; doi:10.1371/journal.pone.0298918)
Supplement: S1 File — (ZIP) [file pone.0298918.s004.zip]

Archive with 48 entries (48 files):
- A superior genetic source for late leafing in walnut ‘Ahir Nut’.pdf
- Advances in Persian walnut (Juglans regia L.) breeding strategies.pdf
- Advances in rootstock breeding of nut trees objectives and strategies.pdf
- Agricultural uses of juglone opportunities and challenges.pdf
- Allometric relationship between tree height and diameter of larch forests in China.pdf
- Analyses of genotypic variation in white poplar clones at four sites in China.pdf
- Analysis of genetic effects on a complete diallel cross test of Pinus koraiensis.pdf
- Analysis of genetic variation and potential applications in genome-scale metabolic modeling.pdf
- Analysis of identification method for bacterial species and antibiotic resistance genes using optical data from DNA oligomers.pdf
- Analysis of variation in growth traits of different species and families of Juglans mandshurica.pdf
- AnalysisofgeneticeffectsonacompletediallelcrosstestofBetulaplatyphylla.pdf
- Biochemical properties of superior Persian walnut genotypes originated from southwest of Iran.pdf
- Breeding of Persian walnut Aiming to introduce late-leafing and early-harvesting varieties by targeted hybridization.pdf
- Combining ability analysis for nutritional quality and yield in maize (Zea mays L.).pdf
- Combining ability analysis of fruit yield and morphological traits in greenhouse cucumber (Cucumis sativus L).)
- Combining phenotype, genotype, and environment to uncover genetic components underlying water use efficiency in Persian walnut.pdf
- Comparative physiology of allopatric Populus species geographic clines in photosynthesis, height growth, and carbon isotope discrimination in common gardens.pdf
- Correlation analysis of S1 families of maize for grain yield and its components.pdf
- Determination in the phenological difference levels of seedlings of some walnut genotypes (Juglans regia L.)
- Developing individual tree crown width models for Larix principis-rupprechtii.pdf
- Development and prospects of the walnut industry in China.pdf
- Differences in growth characters of Xanthoceras sorbifolium from different distribution areas and analysis on its correlation with geographical-climatic factors.pdf
- Diversity in Fruit Morphology and Nutritional Composition of Juglans mandshurica Maxim in Northeast China.pdf
- Drought stress affects on growth, water use efficiency, gas exchange and chlorophyll fluorescence of Juglans rootstocks.pdf
- Early growth of breadfruit in a variety× environment trial.pdf
- Effect of soil preparation of slope seperated level ditch on the growth and development of walnut in Loess hills.pdf
- Effects of branch drawing on the leaf growth, fruit quality and yield of Gala apple.pdf
- Effects of mixing proportion on the growth, stem form quality and spatial utilizataion ability of Manglietia yuyuanensis in mixed forests with Cunninghamia lanceolata and M. yuyuanensis.pdf
- Evaluation of the tree form quality of middle-aged Pinus tabuliformis plantation under different canopy densities in Huanglong Mountains, Northwest China.pdf
- Exploring the antiviral activity of juglone by computational method.pdf
- Genetic Diversity of Juglans mandshurica Populations in Northeast China Based on SSR Markers.pdf
- Genetic stability analysis of introduced Betula pendula, Betula kirghisorum, and Betula pubescens families in saline-alkali soil of northeastern China.pdf
- Genetic variability and divergence studies in pod and seed traits of Pongamia pinnata (L.) Pierre., accessions in Bay Islands.pdf
- Genetic variation among and within provenances of Adansonia digitata L.(Baobab) in seed germination and seedling growth from selected natural populations in Malawi.pdf
- Genetic variation analysis of growth and form traits of Castanopsis hystrix in the second generation seed orchard.pdf
- Genetic Variation in Growth Traits in a Quercus robur L. Open-Pollinated Progeny Test of the Slavonian Provenance.pdf
- Genetic variation of Fraxinus angustifolia natural populations in Greece based on nuclear and chloroplast microsatellite markers.pdf
- Genome-wide association analysis and pathway enrichment provide insights into the genetic basis of photosynthetic responses to drought stress in Persian walnut.pdf
- Genome-wide patterns of population structure and association mapping of nut-related traits in Persian walnut populations from Iran using the Axiom J. regia 700K SNP array.pdf
- Geographical variation and preliminary selection of the best provenance of Juglans mandshurica.pdf
- Growth and wood density of 25-year-old Masson's pine inter-family variation and selection.pdf
- Heritability of morphological traits in apple early-ripening full-sib and half-sib offspring and its potential use for assisted selection.pdf
- Improving disease resistance of butternut (Juglans cinerea), a threatened fine hardwood a case for single-tree selection through genetic improvement and deployment.pdf
- Introduction of a new interesting walnut cultivar Leto.pdf
- Juglans mandshurica fruits and seed variation and plus tree selection.pdf
- Juglans mandshurica Maxim. A Review of Its Traditional Usages, Phytochemical Constituents, and Pharmacological Properties.pdf
- Microwave-assisted efficient extraction and stability of juglone in different solvents from Juglans regia quantification of six phenolic constituents by validated RP-HPLC and evaluation of antimicrobial activity.pdf
- ‘Helete Güneşi’, a new walnut cultivar with late leafing, early harvest date, and superior nut traits.pdf
