# Supplementary material for: Provenance and family variations in early growth of Manchurian walnut (Juglans mandshurica Maxim.) and selection of superior families
Source: PLoS One. 2024 Mar 7;19(3):e0298918. doi: 10.1371/journal.pone.0298918 (PMC10919699; doi:10.1371/journal.pone.0298918)
Supplement: S2 File — (ZIP) [file pone.0298918.s005.zip]

Archive with 48 entries (48 files):
- Milieu-dependent pro-and antioxidant activity of juglone may explain linear and nonlinear effects on seedling development.pdf
- Morphological Variability between Geographical Provenances of Walnut Fruit (Juglans mandshurica) in the Eastern Liaoning Province, P.R. China.pdf
- Morphological Variability, Heritability and Correlation Studies within an Argan Tree Population (Argania spinosa (L.) Skeels) Preserved in situ.pdf
- Multi-trait variation analysis of Juglans  mandshurica grafting seedlings.pdf
- Non-Native Forest Tree Species in Europe The Question of Seed Origin in Afforestation.pdf
- Nonparametric Interval Estimators for the Coefficient of Variation.pdf
- Phenotypic differences and physiological responses of salt resistance of walnut with four rootstock types.pdf
- Phenotypic variation of Syringa oblata Lindl.pdf
- Photosynthetic Physiological Characteristics of Naturally Regenerated Juglans mandshurica Saplings at Different Ages.pdf
- Plant phenotypic plasticity in a changing climate.pdf
- Pomological and Phenological Description of the New ‘Bahri Koz’Cultivar of Walnut (Juglans regia L.) and Its Nutritional Value.pdf
- Preliminary division and selection of the best provenance of Juglans mandshurica.pdf
- Production area division of secondary forest of Juglans mandshurica in the central and eastern regions of Northeast China.pdf
- Progeny performance and selection of superior trees within families in Larix olgensis.pdf
- Provenance selection of Juglans mandshurica Maxim. and the effects of environmental factors.pdf
- Provenance study of Scots pine (Pinus sylvestris L.) in Belgium. I. Evaluation of phenoptypical traits.pdf
- Provenance variation and within-provenance genetic parameters in Eucalyptus urophylla across 125 test sites in Brazil, Colombia, Mexico, South Africa and Venezuela.pdf
- Provenance variation in growth characters of four subtropical pine species planted in Mexico.pdf
- Provenance variation of seed traits of Juglans mandshurica in Changbai Mountains, northeastern China.pdf
- Situation and recent trends on cultivation and breeding of Persian walnut in Iran.pdf
- Studies on clone selection and silviculture effect for sawlog of Eucalyptus grandis × urophylla.pdf
- Studies on cytotoxic activity against HepG-2 cells of naphthoquinones from green walnut husks of Juglans mandshurica Maxim.pdf
- Study on genetic variation law of Juglans mandshurica provenances.pdf
- Study on seed morphology, quality and seedling growth of Juglans mandshurica from different provenances.pdf
- Study on seed traits and seedling growth characteristics of Juglans mandshurica Maxim.pdf
- Study on the growth of young trees in mixed forests between hard-wood and conifer species.pdf
- Suitable distribution area of drought-resistant afforestation tree species in north China based on MaxEnt model.pdf
- Synthesis and anticancer activity of some novel 5, 6-fused hybrids of juglone based 1, 4-naphthoquinones.pdf
- The hypoglycemic effect of Juglans regia leaves aqueous extract in diabetic patients A first human trial.pdf
- The PCA index for measuring functional diversity and its application to Juglans mandshurica communities in the Beijing mountains, China.pdf
- The progress of Juglans mandshurica Maxim.pdf
- The researches on seedling characters difference of Fokienia hodginsii from different provenances and excellent provenance selection.pdf
- The selection of superior walnut (Juglans regia L.) genotypes as revealed by morphological characterization.pdf
- Tree crown complementarity links positive functional diversity and aboveground biomass along large-scale ecological gradients in tropical forests.pdf
- Ultrasonic-Assisted Extraction of Flavonoids from Juglans mandshurica Maxim. Artificial Intelligence-Based Optimization, Kinetics Estimation, and Antioxidant Potential.pdf
- Variance analyses on growth traits of Larix kaempferi in different seed sources.pdf
- Variance analysis of growth characteristics of 30 Pinus koraiensis half-sib families.pdf
- Variation among provenances and families of Juglans mandshurica and preliminary selection.pdf
- Variation analysis and early selection of Juglans mandshurica provenance and family.pdf
- Variation analysis and selection of Pinus koraiensis half-sib families.pdf
- Variation analysis of growth traits and coning quantity of Pinus sylvestris var. mongolica clones.pdf
- Variation analysis on growth traits of 39 Juglans mandshurica families.pdf
- Variation and selection of seedling growth traits among Juglans mandshurica provenances and families.pdf
- Variation regularity among provenances of Juglans mandshurica and family selection.pdf
- Variation regularity on seedling height growth of Juglans mandshurica in different provenances and families.pdf
- Variations in Growth and Photosynthetic Traits of Polyploid Poplar Hybrids and Clones in Northeast China.pdf
- Within‐ and between‐population variations in seed and seedling traits of Juglans mandshurica.pdf
- Xylem Anomalies as Indicators of Maladaptation to Climate in Forest Trees Implications for Assisted Migration.pdf
